# Supplementary material for: Extension of Methane Emission Rate Distribution for Permian Basin Oil and Gas Production Infrastructure by Aerial LiDAR
Source: Environ Sci Technol. 2023 Aug 10;57(33):12234–41. doi: 10.1021/acs.est.3c00229 (PMC10448715; doi:10.1021/acs.est.3c00229)
Supplement: Supplementary file 1 — es3c00229_si_001.zip [file es3c00229_si_001.zip]

Archive with 4 entries (4 files):
- gmlpolygons.kml
- gml_permian_agg150m.csv
- gml_permian_locs.csv
- singleEmitters_gaoAvirisng_permian_2019.csv
