# Supplementary material for: Extension of Methane Emission Rate Distribution for Permian Basin Oil and Gas Production Infrastructure by Aerial LiDAR
Source: Environ Sci Technol. 2023 Aug 10;57(33):12234–41. doi: 10.1021/acs.est.3c00229 (PMC10448715; doi:10.1021/acs.est.3c00229)
Supplement: Supplementary file 1 — es3c00229_si_001.zip [file es3c00229_si_001.zip › gmlpolygons.kml]

<?xml version="1.0" encoding="UTF-8"?>
<kml xmlns="http://www.opengis.net/kml/2.2" xmlns:gx="http://www.google.com/kml/ext/2.2" xmlns:kml="http://www.opengis.net/kml/2.2" xmlns:atom="http://www.w3.org/2005/Atom">
<Document>
	<name>GML polygons.kml</name>
	<StyleMap id="m_ylw-pushpin">
		<Pair>
			<key>normal</key>
			<styleUrl>#s_ylw-pushpin0</styleUrl>
		</Pair>
		<Pair>
			<key>highlight</key>
			<styleUrl>#s_ylw-pushpin_hl0</styleUrl>
		</Pair>
	</StyleMap>
	<Folder>
		<name>GML Survey Polygons</name>
		<open>1</open>
		<Placemark>
			<name>GML poly1</name>
			<styleUrl>#m_ylw-pushpin</styleUrl>
			<Polygon>
				<tessellate>1</tessellate>
				<outerBoundaryIs>
					<LinearRing>
						<coordinates>
							-104.4393072,32.1140859,0.0000000 
							-104.3164478,31.8193538,0.0000000 
							-103.9982578,31.2751383,0.0000000 
							-103.9920196,31.2578800,0.0000000 
							-103.8199972,31.0434135,0.0000000 
							-103.7741024,31.0022143,0.0000000 
							-103.6304223,30.8851181,0.0000000 
							-103.4590268,30.7831178,0.0000000 
							-103.0570328,30.9177468,0.0000000 
							-102.9526058,30.9760298,0.0000000 
							-102.9519083,30.9769275,0.0000000 
							-102.6915643,31.7672268,0.0000000 
							-102.6756626,31.8086822,0.0000000 
							-102.6674840,31.8316647,0.0000000 
							-102.7108200,31.8858908,0.0000000 
							-102.7824970,31.9466351,0.0000000 
							-103.1797255,32.3267364,0.0000000 
							-103.3996060,32.5107930,0.0000000 
							-103.5290876,32.6597296,0.0000000 
							-103.7602781,32.9973564,0.0000000 
							-103.7909265,33.0399237,0.0000000 
							-103.8360482,33.0955184,0.0000000 
							-104.2063153,32.9823257,0.0000000 
							-104.2272973,32.8037926,0.0000000 
							-104.4393072,32.1140859,0.0000000
						</coordinates>
					</LinearRing>
				</outerBoundaryIs>
			</Polygon>
		</Placemark>
		<Placemark>
			<name>GML poly 2</name>
			<styleUrl>#m_ylw-pushpin</styleUrl>
			<Polygon>
				<tessellate>1</tessellate>
				<outerBoundaryIs>
					<LinearRing>
						<coordinates>
							-101.5232612,31.0442090,0.0000000 
							-101.4421541,31.0657193,0.0000000 
							-101.4327495,31.0933065,0.0000000 
							-101.3394424,31.3206511,0.0000000 
							-101.3374126,31.3242501,0.0000000 
							-101.3381855,31.4446629,0.0000000 
							-101.3557373,31.5496812,0.0000000 
							-101.3986227,31.7556707,0.0000000 
							-101.3436583,32.2973140,0.0000000 
							-101.3437684,32.3144654,0.0000000 
							-101.3742949,32.4243062,0.0000000 
							-101.4002599,32.4320260,0.0000000 
							-101.7898783,32.5660522,0.0000000 
							-102.2132031,32.5482470,0.0000000 
							-102.2651510,32.5361873,0.0000000 
							-102.3057221,32.4375628,0.0000000 
							-102.3017001,32.2958858,0.0000000 
							-102.2933895,32.0031424,0.0000000 
							-102.2858683,31.7382059,0.0000000 
							-102.2712022,31.6668433,0.0000000 
							-102.2563343,31.6013186,0.0000000 
							-102.1961137,31.4418227,0.0000000 
							-102.1700937,31.3344274,0.0000000 
							-102.0215362,31.1715277,0.0000000 
							-101.5232612,31.0442090,0.0000000 
						</coordinates>
					</LinearRing>
				</outerBoundaryIs>
			</Polygon>
		</Placemark>
	</Folder>
</Document>
</kml>
