# Supplementary material for: Extension of Methane Emission Rate Distribution for Permian Basin Oil and Gas Production Infrastructure by Aerial LiDAR
Source: Environ Sci Technol. 2023 Aug 10;57(33):12234–41. doi: 10.1021/acs.est.3c00229 (PMC10448715; doi:10.1021/acs.est.3c00229)
Supplement: Supplementary file 1 — es3c00229_si_001.zip [file es3c00229_si_001.zip › gml_permian_agg150m.csv]

locationId	qBarKgPerHour
1	2182.3488
2	2181.5918
3	1980.1032
4	1691.7105
5	1572.4598
6	1217.0293
7	1160.8544
8	1064.4108
9	898.1567
10	856.4354
11	839.0177
12	791.3080
13	757.1866
14	732.4980
15	710.7786
16	611.1892
17	604.1318
18	582.5419
19	579.6107
20	576.3704
21	557.2420
22	554.1579
23	502.0390
24	497.8195
25	490.1905
26	465.2988
27	462.3805
28	455.9584
29	451.5640
30	447.1033
31	443.7240
32	429.3970
33	424.6219
34	424.5964
35	412.2173
36	410.0586
37	409.2204
38	400.6503
39	396.5577
40	374.9514
41	369.0928
42	362.8291
43	361.9778
44	356.2019
45	355.5469
46	354.7720
47	354.0140
48	353.6813
49	353.6156
50	352.2428
51	348.7428
52	336.9673
53	331.7879
54	325.9506
55	324.8277
56	324.0320
57	318.3134
58	318.0971
59	314.9099
60	314.7645
61	313.9881
62	313.8892
63	304.9721
64	301.8077
65	293.9222
66	291.0551
67	276.8770
68	268.4614
69	266.7873
70	266.6703
71	264.4205
72	260.8207
73	260.2242
74	257.0529
75	255.9554
76	253.0736
77	250.9058
78	247.6500
79	243.4335
80	242.5013
81	240.1125
82	239.4092
83	237.3149
84	236.9978
85	235.7555
86	234.2885
87	232.7815
88	232.3200
89	229.6873
90	224.8831
91	224.2891
92	221.0040
93	219.8715
94	219.1536
95	218.3966
96	216.5186
97	212.3026
98	210.2900
99	207.1812
100	205.5762
101	205.3642
102	202.5460
103	200.9565
104	199.5834
105	198.3378
106	197.3459
107	196.1468
108	194.5603
109	193.6827
110	191.6417
111	188.1541
112	183.1704
113	181.8672
114	181.7883
115	181.6297
116	181.1708
117	179.0603
118	178.5026
119	177.7851
120	177.5330
121	175.7485
122	175.2177
123	174.5818
124	173.9698
125	173.6289
126	172.7909
127	172.7011
128	168.1220
129	167.2948
130	167.2745
131	167.1973
132	166.5234
133	166.4275
134	164.8838
135	162.3141
136	160.1417
137	159.9380
138	159.5477
139	159.1122
140	157.3672
141	155.9053
142	155.6093
143	155.1976
144	153.9129
145	153.7949
146	152.4373
147	151.0107
148	150.8890
149	150.8273
150	150.6776
151	150.6108
152	148.4366
153	148.0841
154	147.5388
155	147.2257
156	145.6131
157	145.5486
158	144.3817
159	143.4495
160	142.8518
161	141.7616
162	140.3159
163	139.7807
164	138.9450
165	138.4395
166	138.3646
167	138.1906
168	137.1339
169	136.8901
170	136.0310
171	134.6199
172	134.4173
173	133.1358
174	132.3130
175	131.5369
176	130.8066
177	130.2667
178	129.9857
179	129.7697
180	128.8707
181	128.7074
182	128.6826
183	128.6342
184	126.8317
185	126.7482
186	126.6910
187	126.2980
188	126.0018
189	125.6958
190	125.5428
191	125.4372
192	125.0455
193	124.5521
194	123.8953
195	123.6589
196	122.1317
197	119.9165
198	119.8814
199	117.7761
200	117.1644
201	115.5523
202	115.0618
203	114.8188
204	113.5377
205	113.3883
206	113.1874
207	112.6188
208	112.2694
209	112.1929
210	112.0987
211	111.5522
212	111.4071
213	109.7291
214	109.5924
215	109.2624
216	108.2717
217	107.6314
218	107.0589
219	106.2394
220	105.7197
221	105.2536
222	105.0748
223	104.8256
224	104.4586
225	104.3034
226	103.6197
227	103.3581
228	102.0944
229	102.0790
230	102.0753
231	101.9796
232	101.7959
233	101.0555
234	100.5790
235	100.0340
236	100.0288
237	97.9931
238	97.6572
239	96.2550
240	95.9550
241	94.7849
242	94.7500
243	94.5795
244	94.1882
245	93.9659
246	93.9098
247	93.5642
248	93.4350
249	92.8039
250	91.5187
251	91.1926
252	91.1006
253	90.8101
254	90.7814
255	90.6767
256	90.3797
257	90.0010
258	89.7486
259	89.6833
260	89.0898
261	88.1669
262	87.5395
263	87.5136
264	86.4876
265	84.8295
266	84.3395
267	84.2261
268	84.1160
269	83.9895
270	83.6856
271	83.4361
272	83.0157
273	83.0067
274	82.9536
275	82.7661
276	82.0068
277	81.9547
278	81.9044
279	81.8262
280	81.6387
281	81.2625
282	80.5968
283	80.3864
284	80.3099
285	79.3249
286	79.0607
287	78.6011
288	77.9133
289	77.7900
290	77.6135
291	77.4697
292	77.3627
293	77.2135
294	77.0639
295	77.0307
296	76.9417
297	76.9055
298	76.2781
299	76.1435
300	76.0244
301	75.6976
302	75.6241
303	75.5389
304	75.4617
305	75.4012
306	74.7005
307	74.3331
308	74.1527
309	74.1137
310	74.1019
311	73.9719
312	73.7433
313	73.5105
314	73.4819
315	73.3565
316	73.0477
317	72.8383
318	72.3344
319	72.1240
320	71.6267
321	71.4431
322	71.1486
323	71.1246
324	70.4257
325	70.3118
326	70.0297
327	69.8553
328	69.1308
329	68.9513
330	68.9300
331	68.7339
332	68.5497
333	68.2988
334	67.8972
335	67.6670
336	67.6163
337	67.6133
338	67.5598
339	67.5338
340	67.4199
341	67.3777
342	66.4543
343	65.9943
344	65.8507
345	65.6688
346	65.1356
347	64.6067
348	64.4927
349	64.2896
350	63.7586
351	63.7411
352	63.5221
353	62.9818
354	62.5399
355	62.5131
356	62.3219
357	62.3100
358	62.0542
359	61.6827
360	61.6812
361	61.5282
362	61.5163
363	61.2031
364	61.0803
365	60.9437
366	60.7285
367	59.9025
368	59.8834
369	59.8738
370	59.6256
371	59.5927
372	59.4626
373	59.4314
374	59.3670
375	58.9260
376	58.9244
377	58.8137
378	58.7263
379	58.6211
380	58.3535
381	58.0383
382	57.9904
383	57.9325
384	57.8082
385	57.6996
386	57.5118
387	57.0485
388	56.4456
389	56.2515
390	56.0956
391	56.0582
392	56.0295
393	56.0104
394	55.6565
395	55.5932
396	55.5845
397	55.5433
398	54.9470
399	54.8724
400	54.8553
401	54.7992
402	54.5030
403	54.4898
404	54.2884
405	54.1519
406	54.0874
407	54.0117
408	54.0085
409	53.8074
410	53.7700
411	53.7440
412	53.2510
413	53.2298
414	52.9774
415	52.9193
416	52.8918
417	52.4713
418	52.1756
419	52.0584
420	52.0417
421	51.7740
422	51.3236
423	50.9518
424	50.9133
425	50.8559
426	50.4925
427	50.2822
428	50.2058
429	50.1130
430	50.1100
431	49.9149
432	49.8640
433	49.8614
434	49.5824
435	49.4310
436	49.4113
437	49.3864
438	49.3545
439	49.3202
440	49.0772
441	48.9816
442	48.9736
443	48.7254
444	48.6380
445	48.6366
446	48.5799
447	48.5438
448	48.3816
449	48.1974
450	47.9499
451	47.8923
452	47.8340
453	47.8279
454	47.7709
455	47.5280
456	47.4936
457	47.3559
458	47.2939
459	46.6100
460	46.5048
461	46.3327
462	46.2275
463	46.2179
464	46.1953
465	46.0509
466	45.6345
467	45.5676
468	45.4193
469	45.3481
470	45.0855
471	44.8217
472	44.6558
473	44.5991
474	44.4664
475	44.3418
476	44.3340
477	44.2421
478	44.2402
479	43.8845
480	43.7012
481	43.4008
482	43.2916
483	43.2059
484	43.1004
485	42.9869
486	42.8814
487	42.8352
488	42.6271
489	42.6126
490	42.4630
491	42.4501
492	42.4145
493	42.3640
494	42.2046
495	42.1727
496	42.1325
497	42.0962
498	42.0423
499	41.9069
500	41.7265
501	41.5416
502	41.5071
503	41.4848
504	41.3312
505	40.8254
506	40.8032
507	40.7383
508	40.6909
509	40.6618
510	40.6060
511	40.3749
512	40.3175
513	40.2219
514	40.1909
515	40.0645
516	40.0606
517	40.0593
518	40.0115
519	39.9308
520	39.8968
521	39.8203
522	39.7590
523	39.7474
524	39.6672
525	39.6370
526	39.6138
527	39.4377
528	39.4189
529	39.3039
530	39.2656
531	39.2455
532	39.1508
533	39.1149
534	38.8588
535	38.7504
536	38.7492
537	38.6249
538	38.5771
539	38.5579
540	38.5484
541	38.4106
542	38.3858
543	38.3473
544	38.3071
545	37.9955
546	37.8186
547	37.7833
548	37.6759
549	37.5825
550	37.5251
551	37.4148
552	37.3576
553	37.3339
554	37.2338
555	37.2111
556	37.1958
557	37.1665
558	37.1493
559	37.1044
560	37.1044
561	37.0466
562	36.9923
563	36.7601
564	36.7035
565	36.6588
566	36.4493
567	36.4255
568	36.4254
569	36.3182
570	36.3153
571	36.3055
572	36.2437
573	36.2246
574	36.1776
575	36.1768
576	36.1289
577	36.0875
578	36.0524
579	36.0237
580	36.0017
581	35.9894
582	35.8229
583	35.7743
584	35.7478
585	35.7312
586	35.5328
587	35.4378
588	35.4224
589	35.3333
590	35.3095
591	35.1726
592	35.0954
593	34.9198
594	34.8093
595	34.7937
596	34.7710
597	34.6001
598	34.4133
599	34.1398
600	34.0633
601	33.9581
602	33.8397
603	33.8044
604	33.7839
605	33.7378
606	33.6180
607	33.5087
608	33.4965
609	33.3844
610	33.3748
611	33.2489
612	33.1788
613	33.1062
614	32.9619
615	32.8967
616	32.8021
617	32.7436
618	32.5620
619	32.5249
620	32.5144
621	32.3707
622	32.3229
623	32.2368
624	32.1396
625	32.1072
626	31.9308
627	31.7492
628	31.7300
629	31.6630
630	31.6492
631	31.6152
632	31.5387
633	31.5387
634	31.4812
635	31.3905
636	31.3170
637	31.2451
638	31.1747
639	31.1116
640	31.1011
641	31.0616
642	30.9841
643	30.9362
644	30.9319
645	30.9007
646	30.8324
647	30.8270
648	30.8215
649	30.8203
650	30.8165
651	30.7714
652	30.7450
653	30.7145
654	30.6972
655	30.6926
656	30.6372
657	30.4603
658	30.4011
659	30.3960
660	30.3912
661	30.3228
662	30.2886
663	30.2882
664	30.1780
665	30.0660
666	30.0469
667	30.0373
668	30.0368
669	29.9667
670	29.8152
671	29.8097
672	29.7922
673	29.7869
674	29.5857
675	29.5750
676	29.5014
677	29.4982
678	29.3488
679	29.3035
680	29.2245
681	29.2245
682	29.2053
683	29.1480
684	29.0742
685	29.0428
686	29.0043
687	28.9897
688	28.9482
689	28.9462
690	28.9438
691	28.9376
692	28.8859
693	28.8802
694	28.8552
695	28.8037
696	28.5742
697	28.3447
698	28.3205
699	28.3069
700	28.2443
701	28.2204
702	28.1949
703	28.1534
704	28.1302
705	28.0195
706	27.9239
707	27.9048
708	27.8804
709	27.7815
710	27.5101
711	27.4928
712	27.4532
713	27.4256
714	27.3884
715	27.3788
716	27.3770
717	27.3693
718	27.3119
719	27.2986
720	27.2244
721	27.2202
722	27.2134
723	27.1674
724	26.9676
725	26.9580
726	26.8488
727	26.8107
728	26.6616
729	26.5908
730	26.5826
731	26.5413
732	26.5361
733	26.5086
734	26.4205
735	26.3448
736	26.2791
737	26.2561
738	26.2522
739	26.2217
740	26.2159
741	26.1452
742	26.0756
743	26.0113
744	26.0081
745	25.9826
746	25.9396
747	25.9157
748	25.9157
749	25.8447
750	25.8296
751	25.8043
752	25.7895
753	25.7741
754	25.7538
755	25.6564
756	25.6288
757	25.5906
758	25.5761
759	25.5140
760	25.4853
761	25.4758
762	25.3228
763	25.0933
764	25.0423
765	24.9923
766	24.8594
767	24.7583
768	24.7312
769	24.5290
770	24.5023
771	24.5004
772	24.4739
773	24.4621
774	24.4605
775	24.4525
776	24.4143
777	24.3473
778	24.3467
779	24.3187
780	24.2622
781	24.2539
782	24.2537
783	24.2530
784	24.1446
785	24.1154
786	24.1073
787	24.0964
788	24.0911
789	23.9802
790	23.8883
791	23.8118
792	23.7999
793	23.7449
794	23.7443
795	23.7353
796	23.7353
797	23.6458
798	23.6416
799	23.5903
800	23.5749
801	23.5632
802	23.4582
803	23.4389
804	23.4258
805	23.3281
806	23.2572
807	23.1615
808	23.1424
809	23.0709
810	23.0563
811	23.0468
812	23.0468
813	23.0324
814	22.9894
815	22.9639
816	22.9558
817	22.9227
818	22.8747
819	22.8555
820	22.8421
821	22.7790
822	22.7745
823	22.6643
824	22.5782
825	22.5427
826	22.5017
827	22.4957
828	22.4634
829	22.4337
830	22.3404
831	22.3296
832	22.3239
833	22.2483
834	22.2148
835	22.1571
836	22.0809
837	22.0568
838	21.9725
839	21.9055
840	21.8992
841	21.8466
842	21.8439
843	21.8080
844	21.7653
845	21.7558
846	21.7408
847	21.7167
848	21.6792
849	21.6538
850	21.6028
851	21.4799
852	21.4593
853	21.4115
854	21.3865
855	21.3446
856	21.3155
857	21.3063
858	21.3063
859	21.2681
860	21.2681
861	21.2183
862	21.1737
863	21.1716
864	21.1498
865	21.0577
866	21.0281
867	20.9907
868	20.9478
869	20.8540
870	20.8473
871	20.7134
872	20.6497
873	20.6359
874	20.6178
875	20.5604
876	20.5218
877	20.5030
878	20.5004
879	20.4887
880	20.4839
881	20.4812
882	20.4777
883	20.4743
884	20.4487
885	20.3994
886	20.3231
887	20.3154
888	20.1986
889	20.1416
890	20.1205
891	19.9962
892	19.8719
893	19.8336
894	19.8336
895	19.8199
896	19.7918
897	19.7705
898	19.7571
899	19.7380
900	19.7067
901	19.6997
902	19.6902
903	19.6688
904	19.5850
905	19.5212
906	19.5011
907	19.3044
908	19.2885
909	19.2407
910	19.1348
911	19.1260
912	19.1246
913	19.1047
914	19.0879
915	19.0835
916	19.0112
917	18.9514
918	18.9251
919	18.9153
920	18.9045
921	18.9034
922	18.8468
923	18.8186
924	18.7339
925	18.7283
926	18.7243
927	18.6977
928	18.6273
929	18.6247
930	18.6096
931	18.5929
932	18.5860
933	18.5617
934	18.5519
935	18.5426
936	18.5363
937	18.5331
938	18.4823
939	18.4817
940	18.4438
941	18.4401
942	18.3800
943	18.3729
944	18.3609
945	18.3428
946	18.2922
947	18.1888
948	18.0645
949	18.0465
950	18.0126
951	17.9602
952	17.9497
953	17.9402
954	17.9210
955	17.8553
956	17.8350
957	17.8063
958	17.7726
959	17.7585
960	17.7298
961	17.7078
962	17.6915
963	17.6745
964	17.6724
965	17.6628
966	17.6432
967	17.5963
968	17.5711
969	17.5635
970	17.5581
971	17.5576
972	17.5487
973	17.5441
974	17.5372
975	17.5194
976	17.5163
977	17.2815
978	17.2134
979	17.1821
980	17.1177
981	17.0986
982	17.0844
983	17.0795
984	17.0795
985	17.0299
986	17.0204
987	16.9169
988	16.9152
989	16.9037
990	16.8828
991	16.8319
992	16.7818
993	16.7687
994	16.7678
995	16.6165
996	16.6043
997	16.6025
998	16.5918
999	16.5918
1000	16.5726
1001	16.5631
1002	16.5571
1003	16.5567
1004	16.5463
1005	16.5440
1006	16.5248
1007	16.5240
1008	16.5196
1009	16.5175
1010	16.4915
1011	16.4483
1012	16.4359
1013	16.3811
1014	16.3527
1015	16.2610
1016	16.2565
1017	16.2561
1018	16.2210
1019	16.2188
1020	16.1961
1021	16.1901
1022	16.1423
1023	16.0943
1024	16.0697
1025	16.0571
1026	15.9778
1027	15.9721
1028	15.9702
1029	15.9702
1030	15.9463
1031	15.9415
1032	15.9319
1033	15.8745
1034	15.8508
1035	15.8491
1036	15.8172
1037	15.7919
1038	15.7789
1039	15.7311
1040	15.7231
1041	15.7173
1042	15.6833
1043	15.6450
1044	15.6406
1045	15.6233
1046	15.6076
1047	15.6013
1048	15.5685
1049	15.5674
1050	15.5382
1051	15.5303
1052	15.4641
1053	15.4633
1054	15.4442
1055	15.4436
1056	15.4289
1057	15.4120
1058	15.3486
1059	15.3390
1060	15.3237
1061	15.3008
1062	15.2816
1063	15.2721
1064	15.2434
1065	15.2344
1066	15.2243
1067	15.2147
1068	15.1669
1069	15.1669
1070	15.1669
1071	15.1335
1072	15.1239
1073	15.0778
1074	15.0705
1075	15.0195
1076	14.9948
1077	14.9711
1078	14.9565
1079	14.9565
1080	14.8674
1081	14.8247
1082	14.8226
1083	14.7461
1084	14.7079
1085	14.7079
1086	14.6990
1087	14.6792
1088	14.6753
1089	14.4975
1090	14.4961
1091	14.4906
1092	14.4688
1093	14.4434
1094	14.4305
1095	14.3984
1096	14.3763
1097	14.3453
1098	14.3335
1099	14.2992
1100	14.2871
1101	14.2497
1102	14.2488
1103	14.2393
1104	14.2393
1105	14.2297
1106	14.2202
1107	14.2134
1108	14.2125
1109	14.2050
1110	14.1915
1111	14.1774
1112	14.1533
1113	14.1532
1114	14.1004
1115	14.0559
1116	14.0193
1117	14.0166
1118	14.0098
1119	13.9715
1120	13.9237
1121	13.8854
1122	13.8776
1123	13.8185
1124	13.8002
1125	13.7750
1126	13.7707
1127	13.7611
1128	13.7611
1129	13.7516
1130	13.7301
1131	13.7133
1132	13.6846
1133	13.6818
1134	13.6655
1135	13.6368
1136	13.6325
1137	13.6052
1138	13.6026
1139	13.5794
1140	13.5603
1141	13.5412
1142	13.5221
1143	13.5029
1144	13.4934
1145	13.4752
1146	13.4647
1147	13.4544
1148	13.4461
1149	13.4354
1150	13.3882
1151	13.3220
1152	13.2639
1153	13.2634
1154	13.2352
1155	13.2160
1156	13.2094
1157	13.1961
1158	13.1634
1159	13.1587
1160	13.1120
1161	13.0822
1162	13.0630
1163	13.0439
1164	13.0248
1165	13.0005
1166	12.9865
1167	12.9668
1168	12.9432
1169	12.8909
1170	12.8718
1171	12.8718
1172	12.8568
1173	12.8463
1174	12.8431
1175	12.8391
1176	12.8144
1177	12.8037
1178	12.7761
1179	12.7683
1180	12.7666
1181	12.7570
1182	12.7283
1183	12.7246
1184	12.7188
1185	12.6805
1186	12.6608
1187	12.6518
1188	12.6423
1189	12.6423
1190	12.6136
1191	12.6118
1192	12.6007
1193	12.5944
1194	12.5849
1195	12.5849
1196	12.5842
1197	12.5265
1198	12.5084
1199	12.4893
1200	12.4860
1201	12.4702
1202	12.4510
1203	12.4465
1204	12.3745
1205	12.3649
1206	12.3506
1207	12.3189
1208	12.2916
1209	12.2789
1210	12.2597
1211	12.2597
1212	12.2406
1213	12.2367
1214	12.2284
1215	12.2024
1216	12.1832
1217	12.1703
1218	12.1641
1219	12.1450
1220	12.1259
1221	12.1163
1222	12.1067
1223	12.0780
1224	12.0284
1225	12.0100
1226	11.9920
1227	11.9859
1228	11.9622
1229	11.9424
1230	11.8963
1231	11.8868
1232	11.8581
1233	11.8485
1234	11.8326
1235	11.8198
1236	11.8198
1237	11.8198
1238	11.8198
1239	11.8136
1240	11.7912
1241	11.7461
1242	11.7147
1243	11.6860
1244	11.6847
1245	11.6711
1246	11.6676
1247	11.6668
1248	11.6477
1249	11.6334
1250	11.6190
1251	11.6095
1252	11.5815
1253	11.5234
1254	11.5138
1255	11.4820
1256	11.4756
1257	11.4565
1258	11.4565
1259	11.4438
1260	11.4373
1261	11.4246
1262	11.4182
1263	11.4182
1264	11.4086
1265	11.3991
1266	11.3867
1267	11.3608
1268	11.3608
1269	11.3353
1270	11.3034
1271	11.2852
1272	11.2172
1273	11.1887
1274	11.1504
1275	11.1504
1276	11.1409
1277	11.1129
1278	11.0931
1279	11.0452
1280	11.0439
1281	11.0436
1282	11.0351
1283	10.9989
1284	10.9868
1285	10.9682
1286	10.9532
1287	10.9496
1288	10.9401
1289	10.8635
1290	10.8498
1291	10.8444
1292	10.8444
1293	10.8253
1294	10.8085
1295	10.7688
1296	10.7488
1297	10.7105
1298	10.6914
1299	10.6723
1300	10.6532
1301	10.6436
1302	10.6340
1303	10.6340
1304	10.6307
1305	10.6053
1306	10.5958
1307	10.5384
1308	10.5288
1309	10.5022
1310	10.5002
1311	10.4619
1312	10.4428
1313	10.4236
1314	10.4224
1315	10.4141
1316	10.3758
1317	10.3654
1318	10.3346
1319	10.3280
1320	10.2895
1321	10.2823
1322	10.2802
1323	10.2741
1324	10.2706
1325	10.2515
1326	10.2324
1327	10.2236
1328	10.2136
1329	10.2133
1330	10.1667
1331	10.1231
1332	10.1176
1333	10.1176
1334	10.1113
1335	10.0882
1336	10.0816
1337	10.0794
1338	10.0603
1339	10.0556
1340	10.0507
1341	10.0507
1342	9.9852
1343	9.9773
1344	9.9742
1345	9.9646
1346	9.9551
1347	9.9323
1348	9.9085
1349	9.9085
1350	9.9063
1351	9.9010
1352	9.8677
1353	9.8499
1354	9.8364
1355	9.8089
1356	9.8052
1357	9.8021
1358	9.7925
1359	9.7734
1360	9.7638
1361	9.7542
1362	9.7351
1363	9.7351
1364	9.6969
1365	9.6969
1366	9.6905
1367	9.6777
1368	9.6777
1369	9.6603
1370	9.6603
1371	9.6482
1372	9.6442
1373	9.6241
1374	9.6226
1375	9.6012
1376	9.5869
1377	9.5865
1378	9.5574
1379	9.5534
1380	9.5486
1381	9.5343
1382	9.5247
1383	9.4610
1384	9.4482
1385	9.4482
1386	9.4422
1387	9.4410
1388	9.3908
1389	9.3717
1390	9.3717
1391	9.3526
1392	9.3526
1393	9.3143
1394	9.3048
1395	9.3000
1396	9.2938
1397	9.2846
1398	9.2665
1399	9.2665
1400	9.2665
1401	9.2570
1402	9.2506
1403	9.2378
1404	9.2302
1405	9.2283
1406	9.2187
1407	9.2119
1408	9.1996
1409	9.1900
1410	9.1819
1411	9.1709
1412	9.1613
1413	9.1613
1414	9.1613
1415	9.1551
1416	9.1400
1417	9.1231
1418	9.1183
1419	9.1135
1420	9.1051
1421	9.0886
1422	9.0657
1423	9.0466
1424	9.0464
1425	9.0370
1426	9.0275
1427	9.0083
1428	9.0083
1429	9.0003
1430	8.9678
1431	8.9520
1432	8.9510
1433	8.9487
1434	8.9486
1435	8.9318
1436	8.9223
1437	8.9150
1438	8.9127
1439	8.8936
1440	8.8936
1441	8.8661
1442	8.8611
1443	8.8553
1444	8.8458
1445	8.8362
1446	8.8362
1447	8.8171
1448	8.8123
1449	8.8034
1450	8.7914
1451	8.7831
1452	8.7693
1453	8.7597
1454	8.7597
1455	8.7501
1456	8.7483
1457	8.7446
1458	8.7406
1459	8.7406
1460	8.7406
1461	8.7214
1462	8.7214
1463	8.7023
1464	8.6641
1465	8.6593
1466	8.6449
1467	8.6409
1468	8.6328
1469	8.5687
1470	8.5684
1471	8.5414
1472	8.5362
1473	8.5206
1474	8.5162
1475	8.4919
1476	8.4824
1477	8.4737
1478	8.4728
1479	8.4537
1480	8.4537
1481	8.4250
1482	8.4201
1483	8.4103
1484	8.4059
1485	8.3963
1486	8.3772
1487	8.3676
1488	8.3676
1489	8.3517
1490	8.3272
1491	8.3200
1492	8.3198
1493	8.3068
1494	8.2815
1495	8.2815
1496	8.2624
1497	8.2540
1498	8.2433
1499	8.2433
1500	8.2433
1501	8.2050
1502	8.1589
1503	8.1488
1504	8.1285
1505	8.1285
1506	8.1285
1507	8.1285
1508	8.1285
1509	8.1114
1510	8.1094
1511	8.0871
1512	8.0712
1513	8.0616
1514	8.0580
1515	8.0332
1516	8.0138
1517	8.0093
1518	7.9947
1519	7.9755
1520	7.9564
1521	7.9481
1522	7.9181
1523	7.9181
1524	7.9181
1525	7.9086
1526	7.8765
1527	7.8486
1528	7.8416
1529	7.8360
1530	7.8318
1531	7.8145
1532	7.8034
1533	7.8034
1534	7.7889
1535	7.7747
1536	7.7651
1537	7.7651
1538	7.7556
1539	7.7556
1540	7.7556
1541	7.6886
1542	7.6866
1543	7.6695
1544	7.6599
1545	7.6599
1546	7.6408
1547	7.6406
1548	7.6265
1549	7.5860
1550	7.5787
1551	7.5739
1552	7.5643
1553	7.5269
1554	7.5261
1555	7.4910
1556	7.4878
1557	7.4878
1558	7.4878
1559	7.4725
1560	7.4496
1561	7.4486
1562	7.4209
1563	7.4209
1564	7.4209
1565	7.4209
1566	7.4129
1567	7.4113
1568	7.4031
1569	7.4017
1570	7.4017
1571	7.3826
1572	7.3826
1573	7.3252
1574	7.3252
1575	7.3203
1576	7.3103
1577	7.3061
1578	7.2774
1579	7.2565
1580	7.2446
1581	7.2299
1582	7.2296
1583	7.2296
1584	7.2201
1585	7.2034
1586	7.2022
1587	7.1914
1588	7.1728
1589	7.1722
1590	7.1531
1591	7.1435
1592	7.1340
1593	7.1340
1594	7.1340
1595	7.1340
1596	7.1340
1597	7.1214
1598	7.1174
1599	7.1149
1600	7.1085
1601	7.1053
1602	7.0575
1603	7.0516
1604	7.0494
1605	7.0479
1606	7.0384
1607	7.0384
1608	7.0384
1609	7.0384
1610	7.0192
1611	7.0135
1612	7.0097
1613	7.0039
1614	7.0001
1615	6.9810
1616	6.9714
1617	6.9714
1618	6.9619
1619	6.9600
1620	6.9555
1621	6.9523
1622	6.9427
1623	6.9271
1624	6.9140
1625	6.9045
1626	6.8853
1627	6.8662
1628	6.8662
1629	6.8600
1630	6.8567
1631	6.8471
1632	6.8471
1633	6.8280
1634	6.8141
1635	6.8088
1636	6.7897
1637	6.7802
1638	6.7778
1639	6.7753
1640	6.7706
1641	6.7706
1642	6.7610
1643	6.7610
1644	6.7515
1645	6.7324
1646	6.7323
1647	6.7323
1648	6.7243
1649	6.7180
1650	6.7132
1651	6.6941
1652	6.6941
1653	6.6845
1654	6.6845
1655	6.6654
1656	6.6654
1657	6.6486
1658	6.6463
1659	6.6448
1660	6.6433
1661	6.6367
1662	6.6271
1663	6.5985
1664	6.5985
1665	6.5985
1666	6.5698
1667	6.5602
1668	6.5506
1669	6.5220
1670	6.5220
1671	6.5028
1672	6.5028
1673	6.4954
1674	6.4741
1675	6.4727
1676	6.4584
1677	6.4454
1678	6.4454
1679	6.4454
1680	6.4359
1681	6.4216
1682	6.4209
1683	6.4072
1684	6.4072
1685	6.4072
1686	6.3976
1687	6.3889
1688	6.3876
1689	6.3799
1690	6.3788
1691	6.3677
1692	6.3639
1693	6.3626
1694	6.3504
1695	6.3498
1696	6.3330
1697	6.3289
1698	6.3116
1699	6.3116
1700	6.2924
1701	6.2924
1702	6.2829
1703	6.2733
1704	6.2544
1705	6.2516
1706	6.2267
1707	6.2155
1708	6.2112
1709	6.1968
1710	6.1968
1711	6.1968
1712	6.1881
1713	6.1777
1714	6.1753
1715	6.1586
1716	6.1586
1717	6.1586
1718	6.1394
1719	6.1203
1720	6.1128
1721	6.1107
1722	6.1012
1723	6.1012
1724	6.0916
1725	6.0884
1726	6.0629
1727	6.0247
1728	6.0028
1729	5.9801
1730	5.9673
1731	5.9673
1732	5.9530
1733	5.9482
1734	5.9446
1735	5.9386
1736	5.9290
1737	5.9290
1738	5.9193
1739	5.9004
1740	5.8824
1741	5.8621
1742	5.8600
1743	5.8525
1744	5.8430
1745	5.8334
1746	5.8334
1747	5.8334
1748	5.8143
1749	5.8143
1750	5.8095
1751	5.8073
1752	5.7952
1753	5.7952
1754	5.7952
1755	5.7952
1756	5.7760
1757	5.7760
1758	5.7760
1759	5.7569
1760	5.7569
1761	5.7542
1762	5.7474
1763	5.7282
1764	5.7239
1765	5.7187
1766	5.7120
1767	5.7010
1768	5.6995
1769	5.6804
1770	5.6740
1771	5.6613
1772	5.6613
1773	5.6540
1774	5.6422
1775	5.6230
1776	5.6230
1777	5.6230
1778	5.6221
1779	5.5951
1780	5.5657
1781	5.5274
1782	5.5178
1783	5.5147
1784	5.5083
1785	5.4987
1786	5.4700
1787	5.4566
1788	5.4566
1789	5.4509
1790	5.4509
1791	5.4509
1792	5.4509
1793	5.4262
1794	5.4126
1795	5.4126
1796	5.3744
1797	5.3744
1798	5.3744
1799	5.3744
1800	5.3566
1801	5.3454
1802	5.3361
1803	5.3266
1804	5.3266
1805	5.3266
1806	5.3207
1807	5.3170
1808	5.3170
1809	5.3075
1810	5.2979
1811	5.2807
1812	5.2692
1813	5.2692
1814	5.2596
1815	5.2596
1816	5.2596
1817	5.2422
1818	5.2405
1819	5.2310
1820	5.2214
1821	5.2214
1822	5.2214
1823	5.2023
1824	5.1978
1825	5.1831
1826	5.1768
1827	5.1715
1828	5.1669
1829	5.1640
1830	5.1620
1831	5.1353
1832	5.1353
1833	5.1258
1834	5.1258
1835	5.0971
1836	5.0826
1837	5.0779
1838	5.0684
1839	5.0493
1840	5.0493
1841	5.0493
1842	5.0417
1843	5.0397
1844	5.0301
1845	5.0206
1846	5.0110
1847	5.0014
1848	4.9919
1849	4.9855
1850	4.9823
1851	4.9823
1852	4.9791
1853	4.9728
1854	4.9728
1855	4.9565
1856	4.9402
1857	4.9345
1858	4.9345
1859	4.9249
1860	4.9249
1861	4.9154
1862	4.9154
1863	4.9154
1864	4.9154
1865	4.9024
1866	4.8962
1867	4.8779
1868	4.8771
1869	4.8771
1870	4.8676
1871	4.8589
1872	4.8580
1873	4.8580
1874	4.8389
1875	4.8389
1876	4.8197
1877	4.8191
1878	4.8102
1879	4.8006
1880	4.8006
1881	4.7815
1882	4.7751
1883	4.7719
1884	4.7624
1885	4.7624
1886	4.7624
1887	4.7528
1888	4.7432
1889	4.7432
1890	4.7432
1891	4.7399
1892	4.7337
1893	4.7145
1894	4.7091
1895	4.7050
1896	4.7050
1897	4.7050
1898	4.7050
1899	4.6994
1900	4.6954
1901	4.6859
1902	4.6859
1903	4.6859
1904	4.6859
1905	4.6763
1906	4.6763
1907	4.6763
1908	4.6667
1909	4.6667
1910	4.6667
1911	4.6667
1912	4.6476
1913	4.6476
1914	4.6463
1915	4.6285
1916	4.6285
1917	4.6271
1918	4.6271
1919	4.6264
1920	4.6247
1921	4.6094
1922	4.6094
1923	4.6094
1924	4.5998
1925	4.5978
1926	4.5902
1927	4.5902
1928	4.5902
1929	4.5807
1930	4.5759
1931	4.5711
1932	4.5711
1933	4.5615
1934	4.5615
1935	4.5615
1936	4.5520
1937	4.5520
1938	4.5233
1939	4.4883
1940	4.4755
1941	4.4755
1942	4.4659
1943	4.4563
1944	4.4563
1945	4.4372
1946	4.4181
1947	4.4181
1948	4.4181
1949	4.4085
1950	4.4085
1951	4.4053
1952	4.3990
1953	4.3990
1954	4.3798
1955	4.3798
1956	4.3607
1957	4.3607
1958	4.3607
1959	4.3416
1960	4.3416
1961	4.3416
1962	4.3256
1963	4.3033
1964	4.3033
1965	4.2633
1966	4.2555
1967	4.2524
1968	4.2460
1969	4.2460
1970	4.2460
1971	4.2460
1972	4.2364
1973	4.2268
1974	4.2173
1975	4.2077
1976	4.1997
1977	4.1950
1978	4.1886
1979	4.1886
1980	4.1886
1981	4.1695
1982	4.1695
1983	4.1695
1984	4.1695
1985	4.1503
1986	4.1312
1987	4.1312
1988	4.1121
1989	4.1025
1990	4.0930
1991	4.0930
1992	4.0930
1993	4.0834
1994	4.0802
1995	4.0738
1996	4.0643
1997	4.0547
1998	4.0547
1999	4.0451
[truncated: 728 more rows]
