# Supplementary material for: Extension of Methane Emission Rate Distribution for Permian Basin Oil and Gas Production Infrastructure by Aerial LiDAR
Source: Environ Sci Technol. 2023 Aug 10;57(33):12234–41. doi: 10.1021/acs.est.3c00229 (PMC10448715; doi:10.1021/acs.est.3c00229)
Supplement: Supplementary file 1 — es3c00229_si_001.zip [file es3c00229_si_001.zip › gml_permian_locs.csv]

locationId	qBarKgPerHour
1	2182.3488
2	1782.3675
3	1691.7105
4	1291.4232
5	828.3072
6	737.8605
7	728.5653
8	660.7829
9	603.3476
10	589.0988
11	576.3704
12	549.8268
13	451.5640
14	429.3970
15	412.9773
16	409.9841
17	409.9841
18	409.9841
19	409.9841
20	409.9841
21	405.5660
22	392.3691
23	358.1336
24	355.4369
25	343.2536
26	339.1989
27	337.4776
28	336.7030
29	334.2453
30	318.3134
31	316.7068
32	311.1794
33	308.2340
34	299.9094
35	287.9987
36	282.3183
37	272.0936
38	270.6228
39	270.5367
40	260.8207
41	258.9273
42	257.0529
43	248.5036
44	244.4967
45	234.7329
46	224.8831
47	223.7674
48	220.8475
49	218.5619
50	214.7909
51	212.2982
52	212.2982
53	211.1411
54	209.5249
55	205.5658
56	203.7297
57	203.7297
58	203.7297
59	203.2420
60	202.6396
61	200.9565
62	198.6805
63	197.6668
64	195.9646
65	189.2036
66	180.5204
67	176.7239
68	176.0258
69	175.9206
70	175.7485
71	174.5818
72	174.5435
73	174.3523
74	173.9698
75	171.0530
76	169.6473
77	163.3644
78	163.3644
79	163.3453
80	163.2210
81	162.4942
82	161.8248
83	160.1417
84	159.0419
85	157.4513
86	155.1976
87	155.0637
88	155.0637
89	155.0637
90	155.0637
91	150.5213
92	148.4366
93	147.8819
94	147.5122
95	147.3655
96	145.2139
97	144.3914
98	141.9911
99	141.7616
100	141.5799
101	140.4706
102	137.3818
103	134.4173
104	133.8244
105	133.1358
106	131.5675
107	130.9459
108	129.0161
109	128.5265
110	128.3687
111	121.6220
112	121.2777
113	119.9389
114	118.9125
115	117.9881
116	117.8695
117	117.7012
118	117.6342
119	117.4525
120	116.4962
121	115.9607
122	114.0099
123	113.6082
124	113.1109
125	112.2694
126	111.5522
127	111.2557
128	111.1983
129	110.7489
130	109.7926
131	109.7543
132	109.4483
133	109.1901
134	108.6163
135	108.6163
136	107.8322
137	107.7365
138	107.6314
139	105.3554
140	105.2119
141	103.7966
142	103.7010
143	103.6197
144	103.4906
145	103.4906
146	103.4906
147	102.4769
148	102.0944
149	102.0657
150	101.9605
151	101.4441
152	101.4441
153	100.8894
154	100.8894
155	100.6026
156	100.6026
157	100.6026
158	100.2392
159	100.0575
160	99.6080
161	99.4550
162	99.4454
163	99.4454
164	97.7566
165	97.6046
166	97.5042
167	97.5042
168	97.5042
169	95.9550
170	94.8648
171	94.4440
172	94.4057
173	94.2145
174	93.9659
175	93.9372
176	93.5642
177	93.3347
178	92.3707
179	92.1680
180	91.7759
181	91.1926
182	91.1543
183	90.8101
184	90.3797
185	89.7486
186	88.4576
187	88.3906
188	88.1037
189	87.9220
190	87.5395
191	87.1570
192	87.0996
193	86.9514
194	86.4876
195	85.9521
196	85.9329
197	84.8428
198	84.3455
199	84.1925
200	84.1542
201	84.0969
202	84.0969
203	83.8482
204	83.6856
205	83.5326
206	83.0067
207	83.0067
208	82.9780
209	82.7389
210	81.4001
211	80.4055
212	80.3099
213	79.0572
214	78.3208
215	78.2279
216	77.9765
217	77.9574
218	77.7662
219	77.4697
220	77.2689
221	76.4465
222	76.2935
223	76.2935
224	76.2935
225	76.1481
226	76.1309
227	76.0544
228	75.9428
229	75.1172
230	74.6391
231	73.9314
232	73.9027
233	73.4118
234	73.1186
235	72.7807
236	72.3344
237	72.1240
238	71.8945
239	71.6841
240	71.6841
241	71.5311
242	71.3877
243	71.1486
244	71.1008
245	70.7756
246	69.6759
247	69.4655
248	69.1499
249	69.1308
250	68.6813
251	68.6718
252	68.3753
253	68.2988
254	68.2988
255	68.2606
256	68.1076
257	67.8972
258	67.6485
259	67.5481
260	67.3903
261	67.1417
262	65.8507
263	65.7168
264	65.5160
265	65.4490
266	65.3821
267	64.6744
268	64.4927
269	64.3397
270	64.2824
271	64.0337
272	63.7468
273	63.7468
274	63.7468
275	63.7086
276	63.6895
277	63.5173
278	63.4408
279	63.4408
280	63.3165
281	62.8862
282	62.8862
283	62.6184
284	62.4463
285	62.1881
286	61.7195
287	61.7195
288	61.6812
289	61.6812
290	61.6812
291	61.5282
292	61.4900
293	61.4900
294	61.4422
295	61.4039
296	61.2796
297	61.2031
298	60.6867
299	60.6484
300	60.5528
301	60.4954
302	60.4954
303	60.4094
304	60.2659
305	60.2563
306	60.2563
307	60.0077
308	60.0077
309	59.9025
310	59.8451
311	59.7686
312	59.7686
313	59.4626
314	59.4244
315	59.2714
316	59.2618
317	59.0897
318	58.8028
319	58.5733
320	58.5446
321	58.5446
322	58.3724
323	57.9325
324	57.7030
325	57.6265
326	57.6265
327	57.6265
328	57.6265
329	57.3396
330	57.3269
331	57.0719
332	56.9667
333	56.6511
334	56.5842
335	56.5459
336	56.4790
337	55.9626
338	55.8813
339	55.6661
340	55.5466
341	55.1019
342	55.0254
343	54.8724
344	54.7242
345	54.7194
346	54.5855
347	54.3942
348	54.0117
349	54.0022
350	53.5814
351	53.4666
352	52.7829
353	52.7303
354	52.7112
355	52.4625
356	52.4243
357	52.4147
358	52.3956
359	52.2521
360	52.1756
361	52.0800
362	52.0417
363	51.9365
364	51.9270
365	51.9079
366	51.6401
367	51.3341
368	51.1046
369	50.9229
370	50.7412
371	50.6647
372	50.2535
373	50.1100
374	49.9570
375	49.9092
376	49.6701
377	49.5171
378	49.4884
379	49.1155
380	49.1155
381	49.1155
382	49.1155
383	49.1155
384	49.0007
385	48.8095
386	48.7521
387	48.7138
388	48.5799
389	48.5799
390	48.4269
391	48.3504
392	48.1974
393	48.1592
394	47.9105
395	47.8914
396	47.5567
397	47.5280
398	47.4706
399	47.3559
400	47.2985
401	47.2220
402	47.2220
403	46.9734
404	46.7725
405	46.7725
406	46.7056
407	46.6673
408	46.6546
409	46.5765
410	46.5622
411	46.5143
412	46.5048
413	46.4187
414	46.2179
415	46.2019
416	46.1573
417	46.0744
418	46.0553
419	46.0553
420	46.0171
421	46.0171
422	45.7780
423	45.6345
424	45.5963
425	45.2329
426	45.1564
427	45.1564
428	45.1277
429	45.1277
430	45.1277
431	45.0799
432	44.8217
433	44.8121
434	44.5444
435	44.4583
436	44.4487
437	44.4424
438	44.4105
439	44.3435
440	44.3340
441	44.3340
442	44.2766
443	44.2766
444	44.0853
445	44.0853
446	44.0662
447	43.9993
448	43.8845
449	43.7124
450	43.5689
451	43.5116
452	43.4351
453	43.3968
454	43.3777
455	43.3394
456	43.3394
457	42.9760
458	42.6318
459	42.6318
460	42.2046
461	42.1919
462	42.1536
463	42.1536
464	41.8667
465	41.7568
466	41.7265
467	41.6468
468	41.5512
469	41.5129
470	41.1017
471	40.9487
472	40.8148
473	40.4897
474	40.4801
475	40.3749
476	40.3653
477	40.0593
478	40.0115
479	39.8776
480	39.8394
481	39.8203
482	39.7437
483	39.7437
484	39.6672
485	39.6672
486	39.6672
487	39.6290
488	39.6099
489	39.5716
490	39.3995
491	39.3995
492	39.2656
493	39.2273
494	39.1987
495	39.1508
496	39.0170
497	38.8640
498	38.7492
499	38.7062
500	38.6823
501	38.6727
502	38.6440
503	38.6249
504	38.5771
505	38.5643
506	38.5006
507	38.5006
508	38.5006
509	38.5006
510	38.5006
511	38.4910
512	38.4719
513	38.3858
514	38.3762
515	38.3762
516	38.3762
517	38.3380
518	38.3284
519	38.2902
520	38.2232
521	38.1563
522	38.1180
523	38.1037
524	38.0511
525	37.9459
526	37.9268
527	37.8120
528	37.8120
529	37.7833
530	37.7642
531	37.7546
532	37.7451
533	37.6877
534	37.5921
535	37.4104
536	37.3578
537	37.3434
538	37.3434
539	37.3339
540	37.2478
541	37.1665
542	37.1044
543	36.9705
544	36.9035
545	36.8812
546	36.8079
547	36.8079
548	36.8079
549	36.7792
550	36.7601
551	36.7601
552	36.5880
553	36.5784
554	36.5593
555	36.5497
556	36.5306
557	36.5115
558	36.4828
559	36.4493
560	36.4254
561	36.4158
562	36.1768
563	36.1768
564	36.1672
565	36.0716
566	36.0524
567	36.0237
568	35.9951
569	35.9186
570	35.8899
571	35.8899
572	35.8803
573	35.8134
574	35.8134
575	35.8038
576	35.8038
577	35.7783
578	35.6986
579	35.6890
580	35.4787
581	35.3448
582	35.2874
583	35.0961
584	35.0675
585	35.0579
586	35.0005
587	34.9957
588	34.9623
589	34.8284
590	34.7710
591	34.7710
592	34.7710
593	34.7614
594	34.7519
595	34.7519
596	34.6276
597	34.6180
598	34.5759
599	34.4745
600	34.4650
601	34.4650
602	34.4267
603	34.4076
604	34.3502
605	34.1972
606	34.1371
607	34.1207
608	34.0633
609	33.9964
610	33.9581
611	33.9103
612	33.8721
613	33.7382
614	33.7382
615	33.7382
616	33.6426
617	33.6139
618	33.6139
619	33.5916
620	33.4768
621	33.4322
622	33.4322
623	33.2218
624	33.1788
625	33.1644
626	33.1644
627	33.0688
628	33.0592
629	32.9875
630	32.8967
631	32.8967
632	32.8967
633	32.8584
634	32.7628
635	32.7436
636	32.6289
637	32.6289
638	32.6002
639	32.5620
640	32.5524
641	32.5046
642	32.4663
643	32.3707
644	32.3229
645	32.3037
646	32.2368
647	32.1986
648	32.0647
649	32.0073
650	31.9308
651	31.9085
652	31.9085
653	31.8575
654	31.8256
655	31.8160
656	31.8160
657	31.7587
658	31.7491
659	31.7252
660	31.7108
661	31.6822
662	31.6535
663	31.6152
664	31.5770
665	31.5626
666	31.5387
667	31.4431
668	31.4048
669	31.3761
670	31.1466
671	31.0606
672	31.0414
673	30.9649
674	30.9554
675	30.9362
676	30.9267
677	30.8693
678	30.8502
679	30.7641
680	30.7641
681	30.7641
682	30.7641
683	30.7354
684	30.7354
685	30.7354
686	30.7259
687	30.7163
688	30.6780
689	30.6733
690	30.5059
691	30.3912
692	30.3720
693	30.3720
694	30.2668
695	30.2668
696	30.2668
697	30.2668
698	30.2668
699	30.2668
700	30.2668
701	30.2668
702	30.2668
703	30.2286
704	30.2286
705	30.1999
706	30.1999
707	30.1808
708	30.1616
709	30.0756
710	30.0469
711	29.8556
712	29.6835
713	29.6835
714	29.6452
715	29.6261
716	29.5783
717	29.5592
718	29.5592
719	29.3105
720	29.3105
721	29.2914
722	29.2818
723	29.2627
724	29.2532
725	29.2532
726	29.2340
727	29.2149
728	29.1575
729	29.1384
730	29.1288
731	29.1097
732	29.1097
733	29.0810
734	29.0141
735	28.9950
736	28.9567
737	28.9567
738	28.8898
739	28.8802
740	28.8037
741	28.7909
742	28.6507
743	28.5614
744	28.5551
745	28.5487
746	28.4690
747	28.4212
748	28.4021
749	28.2299
750	28.2204
751	28.1821
752	28.1725
753	28.1534
754	28.1343
755	28.0769
756	28.0769
757	28.0195
758	28.0068
759	27.9622
760	27.9526
761	27.9239
762	27.9048
763	27.8952
764	27.7709
765	27.7645
766	27.7645
767	27.7135
768	27.5605
769	27.5605
770	27.5605
771	27.5605
772	27.5605
773	27.5605
774	27.5605
775	27.5605
776	27.5414
777	27.5127
778	27.4840
779	27.4776
780	27.4776
781	27.4649
782	27.4611
783	27.4458
784	27.4362
785	27.4362
786	27.4362
787	27.4266
788	27.3884
789	27.3884
790	27.3693
791	27.3501
792	27.3119
793	27.2927
794	27.1971
795	27.1589
796	27.1206
797	27.0824
798	27.0441
799	26.9867
800	26.9867
801	26.9676
802	26.9580
803	26.9485
804	26.8911
805	26.8624
806	26.7955
807	26.7763
808	26.6998
809	26.6616
810	26.6042
811	26.5787
812	26.5755
813	26.4895
814	26.4608
815	26.4130
816	26.3938
817	26.3938
818	26.3843
819	26.3843
820	26.3843
821	26.3173
822	26.3173
823	26.2886
824	26.2791
825	26.2743
826	26.2217
827	26.1834
828	26.1452
829	26.1069
830	25.9826
831	25.9635
832	25.9635
833	25.9348
834	25.8774
835	25.7961
836	25.7961
837	25.7914
838	25.7741
839	25.6288
840	25.6288
841	25.5905
842	25.5714
843	25.5255
844	25.4853
845	25.4758
846	25.4662
847	25.4662
848	25.4662
849	25.4471
850	25.4375
851	25.4088
852	25.3610
853	25.3419
854	25.3228
855	25.2845
856	25.2845
857	25.2654
858	25.2463
859	25.2367
860	25.2271
861	25.1985
862	25.1698
863	25.0933
864	25.0933
865	25.0550
866	25.0502
867	25.0168
868	24.9881
869	24.9785
870	24.9785
871	24.9211
872	24.9116
873	24.8829
874	24.8829
875	24.8255
876	24.8255
877	24.7490
878	24.7394
879	24.7394
880	24.7299
881	24.7107
882	24.6821
883	24.6438
884	24.5577
885	24.5577
886	24.5577
887	24.5577
888	24.5290
889	24.5195
890	24.5195
891	24.5195
892	24.5004
893	24.4717
894	24.4717
895	24.4621
896	24.4525
897	24.4239
898	24.4239
899	24.4143
900	24.4047
901	24.3665
902	24.3187
903	24.3091
904	24.2517
905	24.2326
906	24.2326
907	24.1561
908	24.1274
909	24.1083
910	24.0891
911	24.0796
912	24.0174
913	23.9648
914	23.9457
915	23.9218
916	23.8883
917	23.8883
918	23.8883
919	23.8692
920	23.8405
921	23.8309
922	23.8118
923	23.8118
924	23.7799
925	23.7449
926	23.7449
927	23.7353
928	23.7353
929	23.6493
930	23.6014
931	23.5823
932	23.5632
933	23.5536
934	23.5441
935	23.5345
936	23.4867
937	23.4867
938	23.4484
939	23.4293
940	23.3337
941	23.3241
942	23.2572
943	23.2572
944	23.2572
945	23.2476
946	23.2189
947	23.1711
948	23.1424
949	23.1233
950	23.1233
951	23.1233
952	23.0563
953	23.0563
954	23.0468
955	23.0468
956	23.0085
957	23.0085
958	22.9990
959	22.9798
960	22.9607
961	22.9129
962	22.9129
963	22.9033
964	22.8619
965	22.8173
966	22.7981
967	22.7790
968	22.7695
969	22.7695
970	22.7599
971	22.7503
972	22.7408
973	22.7216
974	22.6834
975	22.6260
976	22.6069
977	22.6069
978	22.6069
979	22.6069
980	22.5782
981	22.5559
982	22.5495
983	22.5399
984	22.5017
985	22.4921
986	22.4921
987	22.4634
988	22.3869
989	22.3630
990	22.3296
991	22.3104
992	22.2244
993	22.2244
994	22.2148
995	22.1861
996	22.1479
997	22.1479
998	22.1479
999	22.1287
1000	22.1192
1001	22.0905
1002	22.0905
1003	22.0905
1004	22.0714
1005	22.0714
1006	22.0714
1007	22.0427
1008	22.0331
1009	22.0140
1010	21.9949
1011	21.9375
1012	21.9279
1013	21.9120
1014	21.8992
1015	21.8992
1016	21.8992
1017	21.8992
1018	21.8801
1019	21.8546
1020	21.8466
1021	21.8227
1022	21.8132
1023	21.8132
1024	21.8036
1025	21.7653
1026	21.7558
1027	21.6841
1028	21.6793
1029	21.6793
1030	21.6793
1031	21.6697
1032	21.6602
1033	21.6315
1034	21.6315
1035	21.6315
1036	21.6315
1037	21.6028
1038	21.5550
1039	21.5311
1040	21.5024
1041	21.4928
1042	21.4880
1043	21.4880
1044	21.4593
1045	21.4402
1046	21.4020
1047	21.3063
1048	21.3063
1049	21.3063
1050	21.2968
1051	21.2872
1052	21.2776
1053	21.1724
1054	21.1629
1055	21.1438
1056	21.1438
1057	21.0959
1058	21.0959
1059	21.0768
1060	21.0768
1061	21.0577
1062	21.0481
1063	21.0003
1064	20.9907
1065	20.9907
1066	20.9621
1067	20.9621
1068	20.9621
1069	20.9238
1070	20.9238
1071	20.8664
1072	20.8664
1073	20.7517
1074	20.7134
1075	20.7039
1076	20.7039
1077	20.6752
1078	20.6752
1079	20.6752
1080	20.6369
1081	20.6178
1082	20.6050
1083	20.5700
1084	20.5700
1085	20.5700
1086	20.5604
1087	20.5604
1088	20.5413
1089	20.5413
1090	20.5222
1091	20.5222
1092	20.5030
1093	20.4743
1094	20.4648
1095	20.4457
1096	20.4361
1097	20.4265
1098	20.4265
1099	20.3118
1100	20.3118
1101	20.3022
1102	20.2161
1103	20.1779
1104	20.1588
1105	20.1205
1106	20.1062
1107	20.0823
1108	20.0121
1109	20.0058
1110	20.0058
1111	20.0058
1112	19.9962
1113	19.9866
1114	19.9866
1115	19.9101
1116	19.8719
1117	19.8719
1118	19.8145
1119	19.8049
1120	19.7954
1121	19.7762
1122	19.7686
1123	19.7571
1124	19.7476
1125	19.7476
1126	19.6997
1127	19.6902
1128	19.6806
1129	19.6806
1130	19.6806
1131	19.6711
1132	19.6232
1133	19.5499
1134	19.5467
1135	19.5467
1136	19.5420
1137	19.5404
1138	19.4989
1139	19.4989
1140	19.4894
1141	19.4798
1142	19.4447
1143	19.3746
1144	19.3363
1145	19.3077
1146	19.2981
1147	19.2981
1148	19.2885
1149	19.2694
1150	19.2025
1151	19.1738
1152	19.1738
1153	19.1738
1154	19.1738
1155	19.1642
1156	19.1499
1157	19.1355
1158	19.1355
1159	19.1260
1160	19.1260
1161	19.0877
1162	19.0877
1163	19.0495
1164	19.0495
1165	19.0303
1166	19.0303
1167	19.0303
1168	19.0112
1169	19.0016
1170	18.9873
1171	18.9538
1172	18.9538
1173	18.9538
1174	18.9443
1175	18.9251
1176	18.9156
1177	18.8965
1178	18.8773
1179	18.8391
1180	18.7913
1181	18.7721
1182	18.7626
1183	18.7626
1184	18.7339
1185	18.7339
1186	18.7243
1187	18.7052
1188	18.6669
1189	18.6287
1190	18.6096
1191	18.5904
1192	18.5904
1193	18.5617
1194	18.5522
1195	18.5522
1196	18.5522
1197	18.5426
1198	18.5378
1199	18.5331
1200	18.5139
1201	18.4948
1202	18.4661
1203	18.4629
1204	18.4438
1205	18.3992
1206	18.3800
1207	18.3800
1208	18.3609
1209	18.3609
1210	18.3609
1211	18.3609
1212	18.3609
1213	18.3609
1214	18.3609
1215	18.3322
1216	18.2653
1217	18.2605
1218	18.2557
1219	18.2462
1220	18.2334
1221	18.2270
1222	18.2270
1223	18.2270
1224	18.2270
1225	18.2270
1226	18.2270
1227	18.2270
1228	18.2270
1229	18.2270
1230	18.2175
1231	18.2175
1232	18.1888
1233	18.1697
1234	18.1697
1235	18.1697
1236	18.1314
1237	18.1123
1238	18.0932
1239	18.0740
1240	18.0740
1241	18.0645
1242	18.0549
1243	17.9784
1244	17.9784
1245	17.9720
1246	17.9402
1247	17.8876
1248	17.8636
1249	17.8509
1250	17.8445
1251	17.8350
1252	17.8254
1253	17.8095
1254	17.8063
1255	17.8063
1256	17.7776
1257	17.7632
1258	17.7616
1259	17.7489
1260	17.7489
1261	17.7489
1262	17.7393
1263	17.7298
1264	17.7298
1265	17.7298
1266	17.7145
1267	17.7106
1268	17.6820
1269	17.6788
1270	17.6724
1271	17.6724
1272	17.6724
1273	17.6628
1274	17.5768
1275	17.5576
1276	17.5194
1277	17.5003
1278	17.5003
1279	17.4556
1280	17.4429
1281	17.4046
1282	17.4046
1283	17.4046
1284	17.4046
1285	17.3664
1286	17.3568
1287	17.3154
1288	17.2516
1289	17.2421
1290	17.2373
1291	17.2229
1292	17.2229
1293	17.2134
1294	17.2134
1295	17.1942
1296	17.1656
1297	17.1560
1298	17.1177
1299	17.0795
1300	17.0795
1301	17.0795
1302	17.0412
1303	17.0412
1304	17.0030
1305	16.9743
1306	16.9456
1307	16.9456
1308	16.9456
1309	16.9169
1310	16.9169
1311	16.9169
1312	16.8882
1313	16.8691
1314	16.8181
1315	16.7926
1316	16.7639
1317	16.7543
1318	16.7352
1319	16.7257
1320	16.7161
1321	16.7161
1322	16.6683
1323	16.6460
1324	16.6205
1325	16.5918
1326	16.5918
1327	16.5726
1328	16.5631
1329	16.5631
1330	16.5440
1331	16.5248
1332	16.5057
1333	16.5057
1334	16.5057
1335	16.5057
1336	16.5057
1337	16.4866
1338	16.4770
1339	16.4770
1340	16.4770
1341	16.4675
1342	16.4547
1343	16.3527
1344	16.3527
1345	16.3336
1346	16.3336
1347	16.3336
1348	16.3240
1349	16.2762
1350	16.2698
1351	16.2698
1352	16.2698
1353	16.2666
1354	16.2571
1355	16.2507
1356	16.2475
1357	16.2188
1358	16.1997
1359	16.1901
1360	16.1901
1361	16.1869
1362	16.1869
1363	16.1614
1364	16.1327
1365	16.0993
1366	16.0913
1367	16.0467
1368	16.0276
1369	15.9893
1370	15.9797
1371	15.9766
1372	15.9702
1373	15.9702
1374	15.9463
1375	15.9415
1376	15.9319
1377	15.9319
1378	15.9128
1379	15.8937
1380	15.8745
1381	15.8745
1382	15.8650
1383	15.8650
1384	15.8172
1385	15.8172
1386	15.8028
1387	15.7980
1388	15.7980
1389	15.7980
1390	15.7598
1391	15.7407
1392	15.7311
1393	15.7152
1394	15.7072
1395	15.7024
1396	15.6929
1397	15.6833
1398	15.6546
1399	15.6450
1400	15.6450
1401	15.5877
1402	15.5781
1403	15.5685
1404	15.5303
1405	15.4920
1406	15.4825
1407	15.4633
1408	15.4602
1409	15.4442
1410	15.4442
1411	15.4347
1412	15.4299
1413	15.3964
1414	15.3964
1415	15.3773
1416	15.3773
1417	15.3773
1418	15.3677
1419	15.3581
1420	15.3581
1421	15.3486
1422	15.3390
1423	15.3295
1424	15.3008
1425	15.3008
1426	15.3008
1427	15.3008
1428	15.2816
1429	15.2816
1430	15.2816
1431	15.2816
1432	15.2816
1433	15.2816
1434	15.2721
1435	15.2434
1436	15.2243
1437	15.2243
1438	15.2243
1439	15.2147
1440	15.1860
1441	15.1860
1442	15.1765
1443	15.1669
1444	15.1669
1445	15.1478
1446	15.1286
1447	15.1239
1448	15.1191
1449	15.1191
1450	15.1191
1451	15.0808
1452	15.0713
1453	15.0713
1454	15.0665
1455	15.0665
1456	15.0585
1457	15.0426
1458	15.0187
1459	15.0187
1460	15.0139
1461	15.0139
1462	14.9948
1463	14.9909
1464	14.9756
1465	14.9756
1466	14.9756
1467	14.9756
1468	14.9661
1469	14.9565
1470	14.9565
1471	14.9374
1472	14.9183
1473	14.9183
1474	14.9183
1475	14.9183
1476	14.8896
1477	14.8896
1478	14.8800
1479	14.8609
1480	14.7748
1481	14.7557
1482	14.7461
1483	14.7461
1484	14.7461
1485	14.7366
1486	14.7366
1487	14.7366
1488	14.7270
1489	14.7270
1490	14.7079
1491	14.7079
1492	14.6983
1493	14.6887
1494	14.6887
1495	14.6887
1496	14.6887
1497	14.6887
1498	14.6887
1499	14.6696
1500	14.6632
1501	14.6600
1502	14.6600
1503	14.6600
1504	14.6505
1505	14.6409
1506	14.6046
1507	14.5740
1508	14.5740
1509	14.5580
1510	14.5549
1511	14.5453
1512	14.5396
1513	14.5262
1514	14.5262
1515	14.4975
1516	14.4975
1517	14.4784
1518	14.4784
1519	14.4784
1520	14.4688
1521	14.4688
1522	14.4688
1523	14.4592
1524	14.4592
1525	14.4497
1526	14.4305
1527	14.4162
1528	14.4114
1529	14.4114
1530	14.4018
1531	14.4018
1532	14.4018
1533	14.3923
1534	14.3827
1535	14.3763
1536	14.3732
1537	14.3732
1538	14.3732
1539	14.3732
1540	14.3732
1541	14.3636
1542	14.3636
1543	14.3349
1544	14.3253
1545	14.3190
1546	14.2680
1547	14.2656
1548	14.2584
1549	14.2584
1550	14.2584
1551	14.2584
1552	14.2584
1553	14.2488
1554	14.2488
1555	14.2488
1556	14.2393
1557	14.2393
1558	14.2202
1559	14.1915
1560	14.1532
1561	14.1436
1562	14.1341
1563	14.1341
1564	14.1150
1565	14.0863
1566	14.0767
1567	14.0767
1568	14.0671
1569	14.0671
1570	14.0480
1571	14.0193
1572	14.0098
1573	14.0098
1574	13.9811
1575	13.9620
1576	13.9524
1577	13.9428
1578	13.9237
1579	13.9237
1580	13.9237
1581	13.9237
1582	13.8663
1583	13.8568
1584	13.8472
1585	13.8281
1586	13.8281
1587	13.8281
1588	13.8281
1589	13.8281
1590	13.8281
1591	13.8185
1592	13.8089
1593	13.8089
1594	13.7898
1595	13.7898
1596	13.7898
1597	13.7898
1598	13.7898
1599	13.7898
1600	13.7898
1601	13.7707
1602	13.7707
1603	13.7611
1604	13.7611
1605	13.7516
1606	13.7229
1607	13.7133
1608	13.7133
1609	13.7133
1610	13.6846
1611	13.6655
1612	13.6559
1613	13.6559
1614	13.6368
1615	13.6368
1616	13.5794
1617	13.5731
1618	13.5699
1619	13.5699
1620	13.5699
1621	13.5603
1622	13.5603
1623	13.5460
1624	13.5316
1625	13.5221
1626	13.5221
1627	13.5221
1628	13.4902
1629	13.4838
1630	13.4838
1631	13.4838
1632	13.4583
1633	13.4551
1634	13.4551
1635	13.4551
1636	13.4551
1637	13.4456
1638	13.4073
1639	13.4073
1640	13.4073
1641	13.4073
1642	13.4073
1643	13.3996
1644	13.3882
1645	13.3882
1646	13.3404
1647	13.3308
1648	13.3260
1649	13.3117
1650	13.3117
1651	13.3117
1652	13.3117
1653	13.3069
1654	13.3021
1655	13.3021
1656	13.2830
1657	13.2830
1658	13.2734
1659	13.2734
1660	13.2543
1661	13.2447
1662	13.2352
1663	13.2352
1664	13.2160
1665	13.1969
1666	13.1778
1667	13.1778
1668	13.1491
1669	13.1204
1670	13.1204
1671	13.1013
1672	13.0822
1673	13.0758
1674	13.0726
1675	13.0630
1676	13.0630
1677	13.0630
1678	13.0535
1679	13.0439
1680	13.0248
1681	13.0152
1682	13.0120
1683	13.0057
1684	13.0057
1685	13.0057
1686	13.0057
1687	13.0057
1688	13.0057
1689	12.9961
1690	12.9961
1691	12.9865
1692	12.9802
1693	12.9770
1694	12.9770
1695	12.9674
1696	12.9674
1697	12.9610
1698	12.9292
1699	12.9292
1700	12.9164
1701	12.8909
1702	12.8813
1703	12.8813
1704	12.8718
1705	12.8718
1706	12.8718
1707	12.8718
1708	12.8622
1709	12.8526
1710	12.8526
1711	12.8431
1712	12.8367
1713	12.8335
1714	12.8335
1715	12.8335
1716	12.8240
1717	12.8001
1718	12.7953
1719	12.7953
1720	12.7953
1721	12.7889
1722	12.7857
1723	12.7761
1724	12.7570
1725	12.7379
1726	12.7188
1727	12.7188
1728	12.7092
1729	12.6996
1730	12.6996
1731	12.6805
1732	12.6741
1733	12.6709
1734	12.6709
1735	12.6709
1736	12.6709
1737	12.6614
1738	12.6614
1739	12.6614
1740	12.6518
1741	12.6423
1742	12.6423
1743	12.6231
1744	12.6040
1745	12.5944
1746	12.5944
1747	12.5849
1748	12.5658
1749	12.5658
1750	12.5658
1751	12.5658
1752	12.5371
1753	12.5275
1754	12.5275
1755	12.5179
1756	12.5148
1757	12.5148
1758	12.5084
1759	12.4988
1760	12.4893
1761	12.4893
1762	12.4797
1763	12.4606
1764	12.4510
1765	12.4510
1766	12.4510
1767	12.4414
1768	12.4414
1769	12.4319
1770	12.4319
1771	12.4127
1772	12.4064
1773	12.4064
1774	12.4032
1775	12.3936
1776	12.3936
1777	12.3882
1778	12.3697
1779	12.3681
1780	12.3649
1781	12.3649
1782	12.3506
1783	12.3171
1784	12.3171
1785	12.3171
1786	12.3076
1787	12.3076
1788	12.2980
1789	12.2980
1790	12.2980
1791	12.2980
1792	12.2916
1793	12.2916
1794	12.2916
1795	12.2789
1796	12.2597
1797	12.2597
1798	12.2597
1799	12.2470
1800	12.2406
1801	12.2406
1802	12.2406
1803	12.2215
1804	12.2215
1805	12.2024
1806	12.1832
1807	12.1769
1808	12.1641
1809	12.1641
1810	12.1450
1811	12.1450
1812	12.1322
1813	12.1259
1814	12.1163
1815	12.1163
1816	12.1067
1817	12.0991
1818	12.0780
1819	12.0780
1820	12.0685
1821	12.0494
1822	12.0494
1823	12.0494
1824	12.0302
1825	12.0302
1826	12.0302
1827	12.0207
1828	12.0207
1829	12.0207
1830	12.0111
1831	12.0111
1832	12.0056
1833	11.9856
1834	11.9824
1835	11.9824
1836	11.9805
1837	11.9729
1838	11.9537
1839	11.9537
1840	11.9346
1841	11.9155
1842	11.9155
1843	11.9078
1844	11.9059
1845	11.8963
1846	11.8963
1847	11.8868
1848	11.8868
1849	11.8772
1850	11.8581
1851	11.8390
1852	11.8326
1853	11.8198
1854	11.8198
1855	11.8007
1856	11.8007
1857	11.7720
1858	11.7720
1859	11.7720
1860	11.7625
1861	11.7625
1862	11.7147
1863	11.7147
1864	11.7147
1865	11.7147
1866	11.6860
1867	11.6860
1868	11.6860
1869	11.6860
1870	11.6716
1871	11.6668
1872	11.6668
1873	11.6668
1874	11.6477
1875	11.6477
1876	11.6477
1877	11.6286
1878	11.6286
1879	11.6190
1880	11.6190
1881	11.6190
1882	11.6190
1883	11.5999
1884	11.5808
1885	11.5808
1886	11.5776
1887	11.5712
1888	11.5616
1889	11.5521
1890	11.5521
1891	11.5521
1892	11.5425
1893	11.5330
1894	11.5330
1895	11.5138
1896	11.5090
1897	11.5043
1898	11.4947
1899	11.4947
1900	11.4851
1901	11.4820
1902	11.4756
1903	11.4756
1904	11.4565
1905	11.4469
1906	11.4373
1907	11.4246
1908	11.4182
1909	11.4182
1910	11.4086
1911	11.3991
1912	11.3991
1913	11.3895
1914	11.3799
1915	11.3752
1916	11.3704
1917	11.3608
1918	11.3608
1919	11.3608
1920	11.3417
1921	11.3353
1922	11.3353
1923	11.3226
1924	11.3226
1925	11.3130
1926	11.3034
1927	11.2958
1928	11.2958
1929	11.2939
1930	11.2891
1931	11.2843
1932	11.2843
1933	11.2700
1934	11.2652
1935	11.2652
1936	11.2461
1937	11.2461
1938	11.2269
1939	11.2174
1940	11.2174
1941	11.2014
1942	11.1951
1943	11.1887
1944	11.1696
1945	11.1696
1946	11.1504
1947	11.1504
1948	11.1504
1949	11.1409
1950	11.1313
1951	11.1313
1952	11.1313
1953	11.1313
1954	11.1313
1955	11.1217
1956	11.1160
1957	11.1122
1958	11.1122
1959	11.1058
1960	11.1026
1961	11.0931
1962	11.0931
1963	11.0931
1964	11.0931
1965	11.0835
1966	11.0835
1967	11.0739
1968	11.0452
1969	11.0357
1970	11.0213
1971	11.0166
1972	11.0102
1973	11.0070
1974	11.0070
1975	11.0038
1976	10.9974
1977	10.9974
1978	10.9974
1979	10.9974
1980	10.9831
1981	10.9592
1982	10.9496
1983	10.9496
1984	10.9496
1985	10.9401
1986	10.9401
1987	10.9305
1988	10.9305
1989	10.9209
1990	10.9018
1991	10.9018
1992	10.8922
1993	10.8699
1994	10.8635
1995	10.8635
1996	10.8635
1997	10.8444
1998	10.8444
1999	10.8444
[truncated: 5,177 more rows]
