# Supplementary material for: Extension of Methane Emission Rate Distribution for Permian Basin Oil and Gas Production Infrastructure by Aerial LiDAR
Source: Environ Sci Technol. 2023 Aug 10;57(33):12234–41. doi: 10.1021/acs.est.3c00229 (PMC10448715; doi:10.1021/acs.est.3c00229)
Supplement: Supplementary file 1 — es3c00229_si_001.zip [file es3c00229_si_001.zip › singleEmitters_gaoAvirisng_permian_2019.csv]

imgName	isSingleEmitter
ang20190922t192642-2.tif	0
ang20190923t163307-G.tif	1
ang20190926t223557-D.tif	1
ang20191006t150453-6.tif	0
ang20191007t182352-2.tif	0
ang20191011t194308-2.tif	1
ang20191016t145145-2.tif	0
ang20191017t185057-1.tif	1
ang20191019t155740-1.tif	0
ang20191019t160518-1.tif	0
ang20191019t161418-1.tif	0
ang20191019t162211-1.tif	1
ang20191019t163936-1.tif	1
ang20191019t164827-1.tif	1
ang20191022t193257-A.tif	0
GAO20191016t171935p0000-E.tif	0
ang20190922t192642-4.tif	0
ang20190926t223557-2.tif	1
ang20191007t182352-C.tif	1
ang20191022t153425-A.tif	0
ang20191022t171226-A.tif	1
ang20191022t193257-B.tif	1
ang20190922t192642-5.tif	1
ang20190923t163307-E.tif	1
ang20190926t223557-C.tif	1
ang20191019t160518-A.tif	1
ang20191019t161418-A.tif	1
ang20191019t162211-3.tif	1
ang20191019t163936-B.tif	1
ang20191019t164827-2.tif	1
ang20191021t180251-C.tif	1
ang20191022t150110-A.tif	0
ang20191023t172753-3.tif	1
GAO20191022t150055p0000-C.tif	0
GAO20191022t153329p0000-D.tif	1
ang20190922t194340-1.tif	0
ang20190922t194340-2.tif	1
ang20191007t184008-E.tif	1
ang20190922t203229-2.tif	0
ang20190924t193726-A.tif	0
ang20191012t154407-A.tif	1
ang20191012t154800-A.tif	0
ang20191012t155942-A.tif	1
ang20191019t145204-A.tif	0
ang20191019t150925-2.tif	0
ang20191019t151749-1.tif	0
ang20191019t152610-B.tif	0
ang20191019t153454-A.tif	0
ang20190923t170747-12.tif	1
ang20190926t221757-4.tif	1
ang20190927t194104-3.tif	0
ang20191006t152009-4.tif	1
ang20191007t184008-2.tif	1
ang20191011t192741-3.tif	1
ang20191016t150743-B.tif	1
ang20191017t183448-3.tif	1
ang20191019t155740-4.tif	0
ang20191019t160518-3.tif	1
ang20191019t161418-3.tif	1
ang20191019t162211-4.tif	1
ang20191019t163936-3.tif	1
ang20191019t164827-3.tif	1
ang20191023t183654-2.tif	1
GAO20191022t150055p0000-B.tif	0
ang20190923t170747-3.tif	1
ang20190923t170747-4.tif	1
ang20190927t194104-1.tif	1
ang20191006t152009-D.tif	0
ang20191007t184008-I.tif	1
ang20191011t192741-1.tif	1
ang20190923t170747-5.tif	0
ang20191006t152009-C.tif	0
ang20191007t184008-B.tif	1
ang20190923t172416-19.tif	1
ang20190923t174142-11.tif	0
ang20190923t174142-14.tif	0
GAO20191011t171749p0000-C.tif	1
ang20190923t174142-16.tif	0
ang20191016t153826-6.tif	1
ang20190923t174142-17.tif	0
ang20190926t193117-4.tif	1
ang20190927t190436-5.tif	1
ang20191006t155231-2.tif	0
ang20191007t190840-2.tif	1
ang20191011t185825-6.tif	1
ang20191016t153826-7.tif	1
ang20191017t180347-2.tif	0
ang20191023t185210-4.tif	1
ang20191023t190429-3.tif	1
GAO20191011t160355p0000-B.tif	1
ang20190923t174142-22.tif	0
ang20190927t190436-C.tif	0
ang20190923t181729-1.tif	1
ang20190923t183439-10.tif	1
ang20190923t183439-2.tif	0
ang20191006t164135-F.tif	1
ang20191006t165608-N.tif	0
ang20191007t195115-4.tif	1
ang20191022t183431-3.tif	0
GAO20191016t152236p0000-C.tif	0
GAO20191016t152236p0000-H.tif	0
GAO20191016t153543p0000-B.tif	0
ang20190923t183439-8.tif	1
ang20190926t184029-4.tif	0
ang20190927t181142-2.tif	1
ang20191006t164135-5.tif	1
ang20191007t195115-6.tif	1
ang20191011t181301-5.tif	1
ang20191016t162417-7.tif	1
ang20191017t171949-5.tif	0
ang20191022t181138-6.tif	1
ang20191022t192048-3.tif	1
ang20190923t185208-1.tif	0
ang20190926t182043-4.tif	0
ang20190927t175410-1.tif	0
ang20191006t165608-4.tif	1
ang20191011t175712-A.tif	0
ang20191016t163955-O.tif	1
ang20191017t170330-L.tif	1
ang20191022t183431-4.tif	1
GAO20191027t175323p0000-E.tif	1
ang20190923t185208-3.tif	1
ang20190923t190921-3.tif	1
ang20190923t190921-5.tif	0
ang20190926t180335-6.tif	0
ang20190927t173620-3.tif	1
ang20191016t165454-I.tif	1
GAO20191011t170205p0000-C.tif	1
ang20190923t192543-4.tif	1
ang20190926t174644-1.tif	1
ang20190927t171836-A.tif	1
ang20191006t171344-L.tif	0
ang20191006t172739-3.tif	0
ang20191011t172641-3.tif	1
ang20191016t171023-4.tif	1
ang20191017t163235-F.tif	1
ang20190923t192543-8.tif	0
ang20190923t194235-5.tif	0
ang20190923t194235-8.tif	1
ang20190923t194235-C.tif	1
ang20190923t195907-1.tif	0
ang20191006t180341-D.tif	1
ang20191008t195936-A.tif	1
ang20191010t195717-A.tif	1
ang20191011t165345-A.tif	1
ang20191016t174016-1.tif	1
ang20191017t160033-M.tif	0
ang20191022t163722-A.tif	0
ang20191022t175031-A.tif	1
GAO20191027t170656p0000-C.tif	0
ang20190924t165509-1.tif	0
ang20191008t151045-B.tif	0
GAO20191018t170521p0000-C.tif	0
ang20190924t165836-2.tif	0
ang20190924t165836-6.tif	0
ang20190924t172057-1.tif	0
ang20190924t174538-5.tif	0
ang20190924t181121-2.tif	0
ang20191005t210402-A.tif	1
ang20191010t152203-A.tif	0
ang20191010t155034-1.tif	0
ang20191010t155034-G.tif	0
ang20191018t141549-C.tif	0
ang20191018t165503-3.tif	0
ang20191018t183859-5.tif	0
ang20191018t190719-6.tif	1
GAO20191018t184743p0000-A.tif	0
ang20190924t183641-4.tif	0
ang20190926t152524-1.tif	1
ang20190926t152524-2.tif	0
ang20190926t152524-5.tif	1
ang20190927t151239-C.tif	0
ang20190928t175550-2.tif	1
ang20191008t182150-B.tif	1
ang20191010t182147-D.tif	1
ang20191017t143318-C.tif	0
ang20191022t164918-3.tif	0
ang20191022t191141-2.tif	0
ang20190926t154314-3.tif	0
ang20191022t190019-2.tif	1
ang20190926t154314-4.tif	1
ang20190928t181405-4.tif	1
ang20191011t154103-A.tif	0
GAO20191011t164930p0000-C.tif	0
ang20190926t154314-6.tif	0
ang20190928t181405-5.tif	0
ang20191006t191332-3.tif	0
ang20191010t184216-C.tif	0
ang20191016t184817-1.tif	1
ang20191016t190528-2.tif	0
ang20191017t144928-12.tif	0
ang20191019t181857-2.tif	0
ang20191019t182848-3.tif	0
ang20191019t183727-3.tif	1
ang20191019t184718-1.tif	1
ang20191022t164918-2.tif	1
ang20191022t180237-1.tif	1
ang20191022t191141-1.tif	1
ang20190926t154314-7.tif	0
ang20190926t160016-3.tif	0
ang20190927t153023-7.tif	0
ang20190927t154855-2.tif	0
ang20190926t160016-2.tif	0
ang20190928t183313-2.tif	1
ang20191006t185838-C.tif	1
ang20191006t191332-A.tif	0
ang20191008t183946-C.tif	1
ang20191008t190449-3.tif	1
ang20191011t154103-3.tif	1
ang20191011t160043-2.tif	1
ang20191016t183045-3.tif	1
ang20191016t184817-2.tif	1
ang20191017t144928-13.tif	0
ang20191017t150903-5.tif	0
GAO20191011t153441p0000-A.tif	0
ang20190926t160016-6.tif	0
ang20190926t160016-7.tif	1
GAO20191017t170730p0000-B.tif	0
ang20190926t161748-2.tif	0
ang20190926t163428-2.tif	0
ang20190927t162514-1.tif	0
ang20190928t190948-1.tif	0
ang20191010t193818-G.tif	1
ang20191011t163647-B.tif	0
ang20191022t163722-1.tif	0
ang20191022t190019-1.tif	0
GAO20191027t183517p0000-A.tif	0
ang20190926t163428-3.tif	0
ang20190926t163428-4.tif	0
ang20190926t171159-1.tif	1
ang20191016t174016-F.tif	1
ang20191016t175642-D.tif	1
ang20190926t171159-3.tif	0
ang20191006t180341-1.tif	1
ang20191010t195717-B.tif	1
ang20191011t165345-D.tif	1
ang20191016t174016-D.tif	1
ang20191017t160033-E.tif	0
ang20191019t171416-A.tif	0
ang20191019t172500-F.tif	0
ang20191019t173905-D.tif	0
ang20191019t175004-4.tif	0
ang20191022t151202-6.tif	0
ang20191022t154405-7.tif	0
ang20191022t173357-5.tif	1
GAO20191022t151126p0000-F.tif	0
GAO20191022t154327p0000-I.tif	0
GAO20191027t182237p0000-C.tif	0
ang20190926t172904-1.tif	1
ang20190926t174644-2.tif	1
ang20190926t172904-3.tif	0
ang20190926t174644-3.tif	0
ang20190926t174644-4.tif	0
ang20190926t180335-1.tif	0
ang20190926t180335-5.tif	1
GAO20191011t175826p0000-B.tif	1
ang20190926t180335-7.tif	1
ang20190926t182043-1.tif	0
ang20190926t182043-3.tif	1
ang20190926t182043-8.tif	1
ang20191007t180411-B.tif	1
ang20190926t184029-1.tif	1
ang20190927t181142-E.tif	1
ang20191016t162417-1.tif	0
GAO20191027t165417p0000-A.tif	0
GAO20191027t170656p0000-L.tif	1
ang20190923t181729-F.tif	1
ang20190926t184029-3.tif	1
ang20190926t185727-2.tif	0
ang20190927t182905-D.tif	1
ang20191006t162415-D.tif	1
ang20191007t193705-J.tif	1
ang20191007t195115-D.tif	1
ang20191011t182731-H.tif	1
ang20191016t160914-2.tif	0
ang20191016t162417-3.tif	0
ang20191017t173348-C.tif	1
ang20191022t172245-B.tif	1
ang20191022t183431-A.tif	1
ang20191022t194233-B.tif	0
GAO20191016t152236p0000-B.tif	0
ang20190926t184029-5.tif	0
ang20190926t184029-6.tif	1
ang20190926t185727-1.tif	1
ang20190926t185727-3.tif	1
ang20190926t185727-4.tif	1
ang20191006t162415-C.tif	0
ang20190926t191417-1.tif	0
ang20191022t172245-2.tif	1
ang20191022t183431-1.tif	1
GAO20191027t172345p0000-B.tif	0
ang20190926t191417-4.tif	0
ang20191006t160931-D.tif	1
ang20191016t155337-A.tif	0
ang20190926t191417-5.tif	0
ang20190927t184620-6.tif	1
ang20191006t160931-5.tif	0
ang20191011t184311-9.tif	0
ang20191016t155337-7.tif	1
ang20191017t174946-9.tif	0
ang20190926t191417-6.tif	1
ang20191016t200430-A.tif	1
GAO20191017t173557p0000-C.tif	1
ang20190926t193117-1.tif	1
ang20191007t190840-1.tif	0
ang20191011t185825-E.tif	1
ang20191016t153826-J.tif	1
ang20190926t193117-3.tif	1
ang20190926t193117-5.tif	0
ang20191007t190840-3.tif	0
ang20190926t220008-3.tif	0
ang20190927t192237-2.tif	0
ang20191006t153731-A.tif	0
ang20191007t185303-B.tif	1
ang20191011t191345-B.tif	1
ang20191017t182024-3.tif	1
ang20191023t164221-7.tif	1
GAO20191011t182733p0000-C.tif	0
ang20190927t145113-2.tif	1
GAO20191022t164624p0000-B.tif	1
ang20190927t151239-1.tif	0
ang20190927t151239-2.tif	0
ang20190927t151239-3.tif	0
ang20190927t151239-4.tif	0
ang20191017t143318-23.tif	0
ang20190927t153023-2.tif	1
ang20190928t181405-1.tif	1
ang20191008t183946-A.tif	1
ang20191010t184216-A.tif	1
ang20191011t154103-1.tif	1
ang20191016t184817-A.tif	1
ang20191017t144928-4.tif	0
ang20191019t170014-3.tif	1
ang20191019t171416-5.tif	1
ang20191019t172500-A.tif	1
ang20191019t173905-6.tif	1
ang20191019t175004-B.tif	1
ang20191022t151202-7.tif	1
GAO20191022t151126p0000-G.tif	0
GAO20191022t154327p0000-J.tif	0
GAO20191027t173627p0000-F.tif	0
ang20190927t153023-3.tif	0
ang20190927t153023-4.tif	0
ang20190928t183313-1.tif	1
ang20191022t190019-3.tif	0
ang20190927t153023-5.tif	0
ang20190927t153023-6.tif	0
ang20190927t153023-9.tif	0
ang20190927t154855-1.tif	0
ang20190928t183313-B.tif	0
ang20191010t185941-1.tif	1
ang20191016t183045-1.tif	1
ang20191017t150903-2.tif	0
ang20191022t163722-2.tif	0
ang20191022t175031-2.tif	0
ang20190927t154855-3.tif	1
ang20190928t183313-4.tif	1
ang20191006t185838-A.tif	1
ang20190927t160700-4.tif	1
ang20190928t185111-4.tif	0
ang20190927t162514-3.tif	0
ang20190928t190948-5.tif	1
ang20191006t182329-2.tif	1
ang20191008t194115-A.tif	1
ang20190926t171159-E.tif	1
ang20190927t164322-1.tif	1
ang20190928t190948-2.tif	0
ang20190927t171836-4.tif	0
ang20190927t173620-5.tif	0
ang20190927t171836-6.tif	0
ang20190927t173620-1.tif	0
ang20191011t174241-3.tif	1
GAO20191016t152236p0000-E.tif	0
GAO20191016t153543p0000-A.tif	0
ang20190927t173620-2.tif	1
ang20190927t173620-4.tif	1
ang20191017t164928-5.tif	0
ang20190927t175410-2.tif	1
ang20191006t165608-J.tif	0
ang20191007t200647-C.tif	0
ang20191016t163955-3.tif	1
ang20191017t170330-I.tif	0
GAO20191027t183517p0000-E.tif	1
GAO20191027t185128p0000-B.tif	1
ang20190927t175410-3.tif	1
ang20191006t165608-8.tif	1
ang20190927t184620-4.tif	0
ang20190927t190436-2.tif	0
ang20190927t190436-3.tif	1
ang20190927t192237-1.tif	1
ang20190927t192237-3.tif	1
ang20190927t192237-4.tif	0
ang20190927t192237-5.tif	0
ang20191016t152245-5.tif	0
ang20190927t192237-6.tif	1
ang20190926t152524-A.tif	0
ang20190928t175550-1.tif	0
ang20191008t182150-A.tif	0
ang20190928t175550-3.tif	0
ang20190928t181405-3.tif	1
ang20190928t185111-1.tif	0
ang20190928t185111-3.tif	0
ang20190928t190948-4.tif	0
ang20190928t192731-1.tif	0
ang20191005t210402-10.tif	0
ang20191005t210402-4.tif	0
ang20191018t190719-4.tif	0
ang20191005t215301-11.tif	0
ang20191005t221554-A.tif	0
ang20191006t150453-2.tif	0
ang20191006t152009-1.tif	1
ang20191006t150453-3.tif	0
ang20191006t152009-F.tif	1
ang20190922t192642-B.tif	1
ang20191006t150453-5.tif	0
ang20191007t182352-D.tif	1
ang20191017t185057-B.tif	1
ang20191019t161418-C.tif	0
ang20191019t162211-C.tif	0
ang20191019t163936-C.tif	0
ang20191019t164827-A.tif	0
ang20191022t150110-1.tif	0
GAO20191022t150055p0000-F.tif	0
GAO20191022t153329p0000-B.tif	0
ang20191006t150453-7.tif	1
ang20191016t145145-F.tif	0
ang20191006t150453-8.tif	0
ang20191016t145145-4.tif	0
ang20191006t152009-2.tif	0
ang20191007t184008-C.tif	1
ang20191016t150743-D.tif	0
ang20191006t153731-5.tif	0
ang20191006t155231-B.tif	0
ang20191011t185825-B.tif	0
ang20191011t191345-D.tif	1
ang20191006t153731-6.tif	1
ang20191006t155231-1.tif	1
ang20191016t153826-2.tif	0
ang20190926t191417-B.tif	0
ang20190927t184620-A.tif	0
ang20191006t160931-2.tif	0
ang20191016t155337-4.tif	0
ang20191017t174946-E.tif	0
GAO20191011t163255p0000-A.tif	0
ang20190927t182905-C.tif	1
ang20191006t162415-2.tif	0
ang20191007t193705-G.tif	1
ang20191011t182731-G.tif	1
ang20191017t173348-1.tif	0
ang20191006t162415-3.tif	0
ang20191006t162415-4.tif	0
ang20191007t193705-5.tif	1
ang20191011t182731-2.tif	0
ang20191006t164135-1.tif	0
ang20191013t145516-D.tif	0
ang20190926t184029-J.tif	1
ang20190927t175410-O.tif	1
ang20190927t181142-G.tif	1
ang20191006t164135-2.tif	0
ang20191006t165608-2.tif	0
ang20191007t195115-1.tif	0
ang20191007t200647-L.tif	0
ang20190926t184029-B.tif	1
ang20191006t164135-3.tif	1
ang20191016t162417-E.tif	1
GAO20191027t175323p0000-B.tif	1
ang20190926t184029-F.tif	1
ang20191006t164135-4.tif	0
ang20191006t165608-9.tif	1
ang20191006t165608-C.tif	0
ang20191007t195115-5.tif	1
ang20191007t200647-4.tif	0
ang20191011t181301-C.tif	1
ang20191017t170330-U.tif	0
ang20191017t171949-4.tif	0
ang20191022t165908-2.tif	0
ang20191022t192048-2.tif	0
ang20190923t183439-B.tif	1
ang20191006t164135-6.tif	1
ang20191007t175016-G.tif	1
ang20191007t195115-7.tif	1
ang20191011t181301-A.tif	1
ang20191016t193637-G.tif	1
ang20191022t192048-4.tif	1
ang20191006t165608-1.tif	0
ang20191006t165608-5.tif	0
ang20191007t200647-E.tif	1
ang20191011t175712-B.tif	1
ang20191016t163955-S.tif	1
ang20191017t170330-T.tif	1
GAO20191027t183517p0000-C.tif	1
ang20190927t175410-I.tif	1
ang20191006t165608-6.tif	1
ang20191007t200647-K.tif	1
ang20191016t163955-R.tif	1
ang20191022t173357-B.tif	1
ang20191022t184525-C.tif	1
ang20191006t165608-7.tif	1
ang20191006t171344-J.tif	1
ang20191006t171344-5.tif	0
ang20191006t171344-6.tif	1
ang20191007t201917-F.tif	1
ang20190926t174644-A.tif	1
ang20191006t171344-O.tif	1
ang20191006t172739-1.tif	1
ang20191011t172641-B.tif	1
GAO20191027t163712p0000-D.tif	0
ang20191006t172739-5.tif	1
ang20190923t194235-B.tif	1
ang20190926t172904-E.tif	1
ang20190927t170107-B.tif	1
ang20191006t174505-1.tif	0
ang20191017t161837-5.tif	1
ang20191006t180341-2.tif	0
ang20190927t160700-B.tif	0
ang20191006t182329-1.tif	0
ang20191006t183904-1.tif	1
ang20191010t193818-A.tif	1
ang20191016t175642-A.tif	1
ang20191017t152518-B.tif	0
ang20191017t154425-H.tif	0
GAO20191027t173627p0000-A.tif	0
ang20191006t182329-3.tif	0
ang20190926t161748-A.tif	1
ang20190928t185111-A.tif	1
ang20191006t183904-3.tif	1
ang20191006t183904-4.tif	0
ang20191006t183904-5.tif	1
ang20191019t181857-1.tif	1
ang20191019t182848-2.tif	0
ang20191019t183727-2.tif	1
ang20191006t185838-1.tif	1
ang20191006t191332-1.tif	0
ang20191006t191332-2.tif	1
ang20191007t175016-1.tif	1
ang20191007t180411-1.tif	0
ang20191016t195058-2.tif	0
GAO20191023t170505p0000-I.tif	1
GAO20191023t171802p0000-H.tif	0
ang20191007t180411-2.tif	0
ang20191016t195058-3.tif	1
ang20190922t192642-A.tif	1
ang20190923t163307-H.tif	0
ang20191006t150453-C.tif	0
ang20191007t182352-1.tif	0
ang20191013t144828-17.tif	0
ang20191016t145145-B.tif	0
ang20191017t185057-A.tif	1
ang20191023t152801-5.tif	0
ang20191023t154154-6.tif	0
ang20191007t182352-4.tif	0
GAO20191102t180124p0000-C.tif	0
ang20191007t193705-1.tif	1
ang20191011t182731-E.tif	0
ang20191016t160914-1.tif	1
ang20191022t172245-3.tif	1
GAO20191027t170656p0000-J.tif	0
ang20191007t193705-3.tif	0
ang20191007t193705-4.tif	1
ang20191007t195115-F.tif	1
ang20191022t192048-1.tif	0
ang20191007t195115-2.tif	1
GAO20191027t172345p0000-D.tif	1
ang20190926t184029-H.tif	1
ang20190927t181142-F.tif	1
ang20191006t164135-A.tif	1
ang20191007t195115-3.tif	0
ang20191011t181301-H.tif	0
ang20191016t162417-C.tif	1
ang20191017t171949-1.tif	0
ang20191022t152357-4.tif	0
ang20191007t200647-1.tif	0
ang20191006t165608-U.tif	0
ang20191007t200647-2.tif	0
ang20191016t165454-4.tif	0
ang20191017t170330-2.tif	0
ang20190927t175410-J.tif	1
ang20191006t165608-K.tif	1
ang20191007t200647-3.tif	1
ang20191011t175712-D.tif	1
ang20191017t170330-3.tif	1
ang20191019t170014-D.tif	1
ang20191019t171416-C.tif	1
ang20191019t172500-B.tif	0
ang20191019t173905-3.tif	0
ang20191019t173905-A.tif	0
ang20191019t175004-2.tif	1
ang20191022t151202-3.tif	0
GAO20191011t182733p0000-H.tif	1
GAO20191022t151126p0000-A.tif	0
GAO20191022t154327p0000-B.tif	0
ang20191007t201917-1.tif	1
ang20191011t174241-4.tif	0
GAO20191011t182733p0000-B.tif	1
ang20191008t151045-11.tif	0
ang20191018t160154-3.tif	0
ang20191018t181457-8.tif	0
GAO20191021t174523p0000-A.tif	0
ang20191008t151045-12.tif	0
ang20191008t153517-6.tif	0
ang20191018t153724-E.tif	1
ang20191008t165855-3.tif	1
ang20191010t155034-D.tif	0
ang20191018t144405-8.tif	0
ang20191018t165503-7.tif	0
ang20191018t190719-8.tif	0
ang20191008t165855-4.tif	0
ang20191008t165855-5.tif	0
ang20191018t165503-A.tif	1
ang20191008t172458-11.tif	1
ang20191008t172458-5.tif	0
ang20191008t172458-7.tif	1
ang20191010t152203-C.tif	1
ang20191018t141549-26.tif	0
ang20191018t163108-4.tif	0
ang20191018t183859-F.tif	1
ang20191025t184057-4.tif	0
GAO20191010t170025p0000-G.tif	0
ang20191008t172458-9.tif	0
ang20191018t163108-7.tif	1
ang20191025t165545-4.tif	0
GAO20191010t184304p0000-M.tif	0
ang20191008t182150-1.tif	0
ang20191008t183946-1.tif	1
ang20191008t183946-2.tif	0
ang20190924t181121-C.tif	0
ang20191010t155034-2.tif	0
ang20191010t155034-E.tif	0
ang20191010t155034-5.tif	0
ang20191010t155034-B.tif	0
ang20191010t182147-3.tif	1
ang20190926t154314-C.tif	0
ang20190926t160016-D.tif	0
ang20191010t185941-2.tif	0
ang20191011t154103-4.tif	0
ang20191011t160043-4.tif	0
ang20191010t192008-1.tif	1
ang20191006t183904-D.tif	1
ang20191010t192008-2.tif	1
ang20191016t181351-4.tif	0
ang20191010t193818-1.tif	1
ang20191017t154425-G.tif	0
GAO20191027t173627p0000-B.tif	0
ang20190926t163428-E.tif	1
ang20191008t194115-C.tif	1
ang20191010t193818-2.tif	1
ang20191011t163647-D.tif	0
ang20191017t154425-F.tif	1
GAO20191011t181435p0000-E.tif	0
ang20191010t193818-3.tif	0
ang20191011t152413-2.tif	0
ang20191011t152413-4.tif	0
ang20191016t190528-3.tif	0
ang20191011t154103-2.tif	0
ang20191006t183904-C.tif	1
ang20191011t161719-2.tif	1
ang20191016t181351-C.tif	1
ang20191017t152518-A.tif	1
ang20191011t161719-3.tif	0
ang20191011t163647-2.tif	0
ang20191017t154425-3.tif	0
GAO20191011t171749p0000-G.tif	0
ang20191011t165345-1.tif	0
ang20191011t165345-2.tif	0
ang20191011t171218-1.tif	0
GAO20191011t153441p0000-B.tif	0
ang20190923t192543-C.tif	0
ang20190927t171836-B.tif	1
ang20191006t172739-F.tif	0
ang20191011t172641-5.tif	0
ang20191017t163235-1.tif	0
GAO20191011t173020p0000-B.tif	0
ang20191006t171344-B.tif	0
ang20191006t172739-B.tif	1
ang20191011t172641-7.tif	0
ang20191016t165454-6.tif	0
ang20191016t171023-A.tif	0
GAO20191011t171749p0000-F.tif	0
ang20191006t171344-R.tif	0
ang20191011t174241-1.tif	0
ang20191013t145516-C.tif	0
ang20191016t165454-A.tif	0
ang20191017t164928-H.tif	1
GAO20191027t160735p0000-B.tif	1
GAO20191027t162429p0000-C.tif	1
ang20191011t174241-2.tif	0
GAO20191027t165417p0000-C.tif	1
GAO20191027t170656p0000-D.tif	1
ang20190926t180335-D.tif	1
ang20190927t173620-D.tif	0
ang20191006t171344-E.tif	1
ang20191007t200647-A.tif	1
ang20191007t201917-E.tif	1
ang20191011t174241-7.tif	0
ang20191011t175712-2.tif	0
ang20191022t173357-2.tif	1
ang20191022t184525-2.tif	1
GAO20191027t185128p0000-C.tif	0
ang20191011t175712-3.tif	0
ang20191011t181301-3.tif	0
GAO20191011t182733p0000-D.tif	0
GAO20191011t184329p0000-B.tif	0
ang20191011t175712-5.tif	0
GAO20191011t171749p0000-E.tif	0
ang20190927t181142-H.tif	0
ang20191011t181301-1.tif	0
GAO20191027t162429p0000-F.tif	0
ang20191011t181301-2.tif	0
ang20191016t162417-4.tif	0
GAO20191027t175323p0000-C.tif	0
GAO20191027t180554p0000-G.tif	0
ang20191007t195115-A.tif	1
ang20191011t181301-4.tif	0
ang20191011t184311-2.tif	0
GAO20191011t175826p0000-C.tif	1
ang20190926t191417-A.tif	1
ang20190927t184620-C.tif	1
ang20191006t160931-C.tif	1
ang20191007t190840-F.tif	0
ang20191011t184311-5.tif	1
ang20191016t153826-D.tif	0
ang20191016t155337-C.tif	0
ang20191017t174946-I.tif	1
ang20191017t180347-G.tif	1
GAO20191011t162032p0000-A.tif	0
GAO20191102t181428p0000-D.tif	0
ang20191011t185825-1.tif	0
ang20191022t172245-1.tif	0
GAO20191022t164624p0000-E.tif	0
ang20191011t185825-3.tif	0
ang20191007t190840-D.tif	1
ang20191011t185825-4.tif	1
ang20191011t185825-5.tif	1
ang20191016t153826-A.tif	1
ang20191016t153826-F.tif	1
GAO20191102t174538p0000-A.tif	1
ang20191006t155231-F.tif	0
ang20191011t185825-7.tif	0
ang20191011t185825-8.tif	1
ang20191011t191345-3.tif	1
ang20191016t153826-11.tif	1
ang20191011t191345-4.tif	0
ang20190923t170747-A.tif	1
ang20191007t184008-D.tif	1
ang20191011t192741-2.tif	1
ang20191017t183448-C.tif	1
ang20191006t150453-D.tif	1
ang20191007t182352-E.tif	1
ang20191011t194308-1.tif	1
ang20191016t145145-L.tif	1
ang20191011t194308-3.tif	1
ang20191019t162211-B.tif	0
ang20191023t165811-8.tif	1
ang20191013t144828-1.tif	0
ang20191013t144828-26.tif	0
ang20191013t144828-27.tif	0
ang20191016t145145-C.tif	0
ang20191021t194835-1.tif	1
ang20191013t144828-8.tif	0
ang20191006t182329-A.tif	1
ang20191013t145516-11.tif	1
ang20191013t145516-16.tif	0
GAO20191027t160735p0000-G.tif	0
ang20191013t145516-3.tif	0
ang20191017t170330-1.tif	1
ang20191013t145516-5.tif	0
ang20191013t145516-8.tif	0
ang20191013t145516-9.tif	0
ang20191016t165454-1.tif	1
ang20191017t164928-B.tif	1
GAO20191027t160735p0000-D.tif	1
ang20191013t151222-6.tif	0
ang20191013t151222-7.tif	0
GAO20191027t155443p0000-E.tif	0
ang20191013t151222-8.tif	0
ang20191013t152730-10.tif	0
ang20191013t152730-11.tif	0
GAO20191027t152443p0000-A.tif	0
GAO20191027t153753p0000-E.tif	0
ang20191013t152730-12.tif	0
ang20191013t152730-13.tif	0
ang20191013t152730-14.tif	1
GAO20191027t152443p0000-C.tif	1
GAO20191027t153753p0000-B.tif	1
ang20191013t154421-5.tif	0
ang20191013t154421-6.tif	0
ang20191013t154421-8.tif	0
ang20191013t155909-1.tif	0
ang20191013t163024-1.tif	1
ang20191013t192848-2.tif	1
ang20191013t192848-C.tif	1
ang20191013t163024-3.tif	0
ang20191013t192848-4.tif	0
ang20191013t192848-A.tif	0
GAO20191026t181921p0000-A.tif	1
ang20191013t164602-1.tif	1
GAO20191026t180524p0000-A.tif	1
ang20191013t170032-1.tif	0
ang20191013t171742-3.tif	0
ang20191013t173258-1.tif	0
GAO20191026t162331p0000-B.tif	1
ang20191013t173258-2.tif	0
ang20191013t173258-3.tif	1
ang20191013t174928-1.tif	0
ang20191013t174928-2.tif	1
GAO20191026t155411p0000-A.tif	1
ang20191013t180441-1.tif	1
GAO20191026t153935p0000-E.tif	1
ang20191013t182140-1.tif	0
ang20191013t182140-C.tif	0
ang20191013t163024-A.tif	1
ang20191013t192848-1.tif	1
ang20191013t194222-10.tif	1
ang20191013t194222-11.tif	1
ang20191013t194222-15.tif	0
ang20191013t194222-3.tif	0
ang20191013t194222-4.tif	1
ang20191013t194222-7.tif	0
ang20191013t194222-8.tif	1
ang20191013t194222-9.tif	1
ang20191016t145145-1.tif	0
ang20191016t145145-3.tif	0
ang20191016t145145-5.tif	0
ang20191016t150743-15.tif	1
ang20191016t150743-2.tif	0
ang20191021t191828-A.tif	1
ang20191023t161300-4.tif	0
ang20191016t150743-4.tif	1
ang20191016t150743-5.tif	1
ang20191016t150743-7.tif	0
ang20191016t152245-1.tif	0
ang20191017t182024-F.tif	1
ang20191016t152245-2.tif	1
ang20191016t152245-3.tif	0
ang20191021t174954-A.tif	1
ang20191016t152245-7.tif	0
ang20191023t142135-B.tif	0
ang20191016t153826-3.tif	0
ang20191016t153826-4.tif	0
ang20191016t153826-5.tif	0
ang20191016t155337-1.tif	0
ang20191016t155337-2.tif	1
GAO20191016t152236p0000-D.tif	0
ang20191016t155337-3.tif	1
ang20191016t162417-2.tif	1
ang20191017t171949-2.tif	1
ang20191022t172245-5.tif	0
ang20191022t194233-1.tif	0
ang20191011t181301-E.tif	0
ang20191016t162417-5.tif	1
ang20191017t171949-3.tif	1
ang20191019t170014-1.tif	0
ang20191019t172500-1.tif	1
ang20191019t175004-1.tif	1
ang20191022t151202-1.tif	0
ang20191022t154405-1.tif	0
ang20191022t173357-1.tif	0
GAO20191011t182733p0000-E.tif	0
ang20191016t162417-6.tif	0
ang20191016t163955-2.tif	0
ang20191017t170330-J.tif	1
ang20191006t165608-I.tif	1
ang20191011t175712-F.tif	1
ang20191016t163955-4.tif	0
ang20191017t170330-F.tif	1
ang20191017t170330-G.tif	1
ang20191019t175004-A.tif	1
ang20191016t163955-5.tif	0
ang20191016t163955-6.tif	1
ang20191011t175712-K.tif	1
ang20191016t163955-7.tif	0
ang20191017t170330-4.tif	0
ang20191016t163955-A.tif	0
ang20191016t165454-2.tif	0
ang20191017t164928-1.tif	0
ang20191016t165454-3.tif	1
ang20191017t164928-C.tif	1
GAO20191027t162429p0000-B.tif	0
ang20191016t165454-5.tif	0
ang20191016t165454-7.tif	1
GAO20191011t170205p0000-B.tif	0
ang20190926t180335-G.tif	1
ang20190927t173620-A.tif	1
ang20191007t201917-B.tif	1
ang20191016t165454-8.tif	1
ang20191016t193637-I.tif	1
ang20191017t164928-6.tif	1
GAO20191017t163847p0000-A.tif	0
ang20191016t171023-5.tif	1
ang20191016t171023-6.tif	1
ang20191006t172739-D.tif	0
ang20191011t172641-A.tif	1
ang20191016t171023-8.tif	1
ang20191017t163235-2.tif	1
GAO20191011t171749p0000-H.tif	0
ang20190923t192543-E.tif	1
ang20191016t171023-9.tif	0
ang20191016t172526-1.tif	1
ang20191016t172526-2.tif	1
ang20191017t161837-H.tif	1
ang20190926t172904-F.tif	1
ang20191006t174505-I.tif	1
ang20191006t180341-C.tif	1
ang20191011t171218-C.tif	1
ang20191016t172526-3.tif	1
ang20191017t160033-I.tif	1
ang20191017t161837-E.tif	1
GAO20191011t181435p0000-B.tif	0
ang20191016t174016-2.tif	1
ang20191016t174016-3.tif	1
ang20191016t174016-4.tif	0
ang20191016t174016-5.tif	1
ang20191019t183727-C.tif	0
ang20191019t184718-C.tif	0
ang20191016t175642-1.tif	0
ang20191017t154425-J.tif	1
ang20191016t175642-2.tif	0
ang20191011t161719-C.tif	1
ang20191016t181351-1.tif	0
ang20191022t184525-A.tif	1
ang20191016t183045-2.tif	0
ang20191017t150903-3.tif	0
ang20191016t190528-1.tif	1
ang20191017t143318-B.tif	0
ang20191007t175016-A.tif	1
ang20191016t193637-1.tif	0
ang20191017t191119-B.tif	1
ang20191016t193637-2.tif	0
ang20191016t193637-3.tif	1
ang20191007t180411-Q.tif	1
ang20191016t195058-1.tif	1
GAO20191023t164940p0000-A.tif	0
GAO20191023t170505p0000-C.tif	1
ang20190927t151239-A.tif	0
ang20191017t143318-12.tif	0
ang20191017t143318-29.tif	0
ang20191017t143318-30.tif	0
ang20191017t144928-6.tif	0
ang20191017t144928-9.tif	0
ang20191017t150903-4.tif	0
ang20191017t150903-11.tif	0
ang20191017t150903-12.tif	0
GAO20191017t173557p0000-B.tif	1
ang20191017t150903-13.tif	0
ang20191017t152518-7.tif	1
ang20191017t150903-6.tif	0
ang20191017t152518-2.tif	0
ang20191017t152518-5.tif	1
ang20191017t152518-6.tif	0
ang20191017t154425-1.tif	0
ang20191017t154425-9.tif	1
ang20191017t160033-1.tif	0
ang20191017t161837-1.tif	1
ang20191017t160033-2.tif	1
ang20191017t160033-4.tif	0
ang20191017t160033-5.tif	1
ang20191017t160033-7.tif	0
ang20191006t174505-F.tif	1
ang20191011t171218-A.tif	1
ang20191016t172526-C.tif	1
ang20191017t161837-2.tif	1
ang20191019t170014-2.tif	1
ang20191019t171416-B.tif	0
ang20191019t172500-E.tif	0
ang20191019t175004-3.tif	0
ang20191022t151202-5.tif	0
ang20191022t154405-5.tif	0
ang20191022t173357-4.tif	1
GAO20191022t151126p0000-H.tif	0
GAO20191022t154327p0000-H.tif	0
ang20190926t172904-C.tif	1
ang20190927t170107-A.tif	1
ang20191006t174505-C.tif	1
ang20191011t171218-B.tif	1
ang20191016t172526-D.tif	1
ang20191017t161837-3.tif	0
ang20191017t161837-4.tif	1
ang20191017t163235-3.tif	1
ang20191017t163235-4.tif	0
ang20191016t171023-C.tif	1
ang20191017t163235-7.tif	1
ang20191017t163235-8.tif	1
ang20191007t175016-H.tif	1
ang20191007t201917-D.tif	1
ang20191016t193637-J.tif	1
ang20191017t163235-9.tif	0
ang20191017t164928-A.tif	1
ang20191017t191119-D.tif	1
ang20190926t180335-A.tif	1
ang20190927t173620-E.tif	1
ang20191006t171344-N.tif	1
ang20191011t174241-C.tif	1
ang20191017t164928-2.tif	1
GAO20191027t172345p0000-A.tif	1
GAO20191027t173627p0000-C.tif	1
ang20191017t164928-3.tif	0
ang20191006t171344-D.tif	0
ang20191016t165454-C.tif	1
ang20191017t164928-4.tif	1
ang20191006t164135-K.tif	1
ang20191007t195115-G.tif	1
ang20191017t170330-A.tif	1
ang20191017t171949-6.tif	1
ang20191022t165908-E.tif	1
GAO20191017t162511p0000-C.tif	1
ang20191017t182024-2.tif	1
ang20191017t183448-1.tif	0
ang20191023t151141-8.tif	0
ang20191023t152801-6.tif	0
ang20191017t183448-2.tif	0
ang20190922t192642-C.tif	0
ang20191007t182352-G.tif	0
ang20191011t194308-A.tif	1
ang20191017t185057-2.tif	0
ang20191019t162211-2.tif	0
ang20191022t150110-3.tif	0
ang20191023t162847-4.tif	0
ang20191023t164221-6.tif	0
ang20191017t185057-3.tif	1
ang20191016t193637-H.tif	1
ang20191017t191119-1.tif	1
GAO20191017t162511p0000-B.tif	1
ang20191018t141549-30.tif	0
ang20191018t141549-5.tif	0
ang20191018t141549-7.tif	0
ang20191018t144405-1.tif	0
ang20191018t144405-3.tif	0
ang20191018t163108-1.tif	1
ang20191018t163108-3.tif	0
ang20191018t183859-8.tif	1
ang20191018t165503-2.tif	1
ang20190924t172057-E.tif	1
ang20190924t174538-A.tif	1
ang20191018t172239-3.tif	1
GAO20191020t171158p0000-D.tif	1
GAO20191020t173137p0000-C.tif	1
ang20191018t172239-4.tif	1
ang20191018t181457-5.tif	0
ang20191018t181457-7.tif	0
ang20191008t172458-B.tif	1
ang20191018t183859-9.tif	1
GAO20191010t191752p0000-J.tif	1
ang20191018t190719-11.tif	1
ang20191019t155740-3.tif	0
ang20191019t160518-B.tif	0
ang20191019t161418-2.tif	0
ang20191019t162211-A.tif	0
ang20191019t163936-A.tif	1
GAO20191022t153329p0000-E.tif	1
ang20191019t171416-1.tif	0
ang20191019t173905-E.tif	0
ang20191022t184525-1.tif	0
ang20191006t165608-H.tif	1
ang20191019t171416-2.tif	0
ang20191019t172500-2.tif	0
ang20191019t173905-2.tif	0
ang20191019t175004-D.tif	1
ang20191017t170330-H.tif	1
ang20191019t170014-A.tif	1
ang20191019t171416-3.tif	0
ang20191019t172500-3.tif	0
ang20191019t173905-4.tif	0
ang20191019t175004-E.tif	1
ang20191022t151202-B.tif	0
GAO20191011t182733p0000-F.tif	1
GAO20191022t151126p0000-B.tif	0
GAO20191022t154327p0000-C.tif	0
ang20191019t170014-B.tif	1
ang20191019t172500-C.tif	1
ang20191019t173905-5.tif	0
ang20191019t173905-B.tif	1
ang20191019t175004-C.tif	1
GAO20191022t151126p0000-C.tif	1
ang20191019t181857-3.tif	0
ang20191019t181857-B.tif	0
ang20191019t182848-1.tif	0
ang20191022t164918-C.tif	0
ang20190926t152524-B.tif	0
ang20190927t151239-B.tif	0
ang20191019t181857-A.tif	1
ang20191019t182848-4.tif	0
ang20191019t183727-F.tif	0
ang20191019t184718-A.tif	0
ang20191021t153008-1.tif	0
ang20191023t194035-3.tif	0
GAO20191023t145412p0000-C.tif	0
GAO20191102t194503p0000-A.tif	0
ang20191021t153008-2.tif	0
ang20191021t153008-4.tif	1
GAO20191023t145412p0000-D.tif	0
ang20191021t154726-1.tif	0
ang20191023t191942-1.tif	0
ang20191023t193139-2.tif	1
GAO20191102t191404p0000-B.tif	1
ang20191021t154726-4.tif	1
GAO20191102t193103p0000-B.tif	0
ang20191021t160052-1.tif	0
ang20191021t161810-1.tif	0
ang20191021t161810-4.tif	0
ang20191021t163119-1.tif	1
ang20191021t163119-2.tif	1
GAO20191011t162032p0000-E.tif	0
ang20191016t153826-C.tif	0
ang20191021t163119-3.tif	0
ang20191023t185210-B.tif	0
GAO20191102t183038p0000-A.tif	0
ang20191021t171902-1.tif	0
ang20191021t173221-2.tif	1
ang20191023t175603-1.tif	0
ang20191023t180821-2.tif	1
GAO20191102t203238p0000-C.tif	0
ang20191016t152245-B.tif	1
ang20191017t182024-G.tif	1
ang20191021t171902-2.tif	1
ang20191021t181927-1.tif	1
GAO20191016t181436p0000-F.tif	0
ang20191021t183204-5.tif	1
ang20191021t184841-3.tif	1
ang20191023t165811-3.tif	0
ang20191021t183204-6.tif	1
ang20191021t184841-4.tif	1
ang20191023t164221-2.tif	0
GAO20191016t174647p0000-G.tif	0
ang20191021t183204-7.tif	1
ang20191021t183204-8.tif	0
ang20191021t184841-1.tif	1
ang20191021t184841-2.tif	0
ang20191023t164221-1.tif	0
ang20191021t190136-3.tif	0
ang20191021t191828-1.tif	0
ang20191013t144828-D.tif	0
ang20191021t190136-4.tif	0
ang20191023t162847-3.tif	0
ang20191022t150110-4.tif	0
GAO20191022t150055p0000-D.tif	0
GAO20191022t153329p0000-A.tif	0
ang20191022t150110-5.tif	0
GAO20191022t150055p0000-A.tif	0
ang20191022t151202-4.tif	1
ang20191022t154405-3.tif	0
ang20191022t162321-3.tif	0
ang20191022t173357-3.tif	1
ang20191022t184525-3.tif	0
GAO20191022t151126p0000-E.tif	0
GAO20191022t154327p0000-F.tif	0
ang20191022t152357-3.tif	0
GAO20191027t173627p0000-N.tif	1
ang20191022t152357-5.tif	0
GAO20191027t172345p0000-C.tif	0
ang20191022t152357-6.tif	0
ang20191022t152357-7.tif	0
ang20191019t172500-D.tif	1
ang20191022t154405-4.tif	0
GAO20191022t154327p0000-E.tif	0
ang20191011t165345-C.tif	1
ang20191017t160033-F.tif	1
ang20191022t154405-6.tif	0
ang20191017t163235-G.tif	1
ang20191022t162321-1.tif	0
ang20191022t162321-4.tif	0
ang20191022t162321-5.tif	1
ang20191022t162321-6.tif	1
ang20191022t172245-4.tif	1
ang20191022t183431-2.tif	1
GAO20191027t173627p0000-K.tif	1
ang20191006t164135-L.tif	1
ang20191022t172245-6.tif	1
GAO20191027t173627p0000-H.tif	1
ang20191022t172245-7.tif	1
ang20191022t175031-1.tif	1
ang20191022t175031-3.tif	0
ang20191006t182329-G.tif	1
ang20191022t180237-2.tif	1
ang20191022t181138-1.tif	0
ang20191022t181138-5.tif	0
ang20191019t161418-B.tif	0
ang20191022t182432-1.tif	1
GAO20191022t150055p0000-G.tif	0
ang20191016t163955-T.tif	1
ang20191017t170330-M.tif	1
ang20191022t183431-5.tif	1
ang20191022t183431-6.tif	1
ang20191022t184525-4.tif	0
ang20191022t190019-4.tif	0
ang20191022t194943-3.tif	0
ang20191022t194943-8.tif	1
ang20191023t183654-3.tif	0
ang20191022t194943-9.tif	0
GAO20191011t171749p0000-B.tif	1
ang20191023t145837-5.tif	0
ang20191023t151141-5.tif	0
ang20191023t145837-7.tif	0
ang20191023t151141-7.tif	0
ang20191006t152009-G.tif	1
ang20191007t184008-F.tif	1
ang20191023t145837-8.tif	0
GAO20191022t160443p0000-E.tif	1
ang20191023t151141-4.tif	0
GAO20191016t155309p0000-C.tif	1
ang20191023t151141-6.tif	0
ang20191023t152801-4.tif	0
ang20191023t152801-3.tif	0
ang20191016t153826-H.tif	1
ang20191021t194835-B.tif	1
ang20191023t152801-9.tif	1
ang20191023t154154-4.tif	0
ang20191021t194835-C.tif	1
ang20191023t154154-5.tif	1
GAO20191016t162213p0000-A.tif	0
ang20191023t154154-7.tif	1
ang20191023t155808-4.tif	0
ang20191023t155808-2.tif	0
ang20191023t161300-2.tif	1
ang20191023t161300-3.tif	1
ang20191023t161300-5.tif	1
ang20191023t162847-1.tif	0
ang20191023t162847-2.tif	0
ang20191023t162847-5.tif	0
ang20191023t162847-6.tif	0
ang20191023t164221-4.tif	1
ang20191021t183204-D.tif	0
ang20191021t184841-F.tif	1
ang20191023t164221-5.tif	0
ang20191023t165811-7.tif	0
ang20191021t184841-E.tif	1
ang20191023t165811-1.tif	1
ang20191023t165811-2.tif	1
ang20191023t165811-5.tif	0
ang20191023t165811-6.tif	0
ang20190927t190436-A.tif	1
ang20191017t180347-B.tif	1
ang20191023t165811-9.tif	0
ang20191021t180251-A.tif	0
ang20191023t172753-2.tif	1
ang20191023t174017-1.tif	0
ang20191023t174017-2.tif	0
ang20191016t152245-A.tif	0
ang20191021t180251-D.tif	1
ang20191023t174017-3.tif	1
ang20190923t174142-A.tif	0
ang20191006t155231-D.tif	0
ang20191007t190840-L.tif	1
ang20191011t184311-A.tif	1
ang20191016t155337-B.tif	1
ang20191017t174946-B.tif	1
ang20191017t180347-D.tif	1
ang20191023t175603-2.tif	1
GAO20191011t171749p0000-A.tif	0
ang20191023t180821-1.tif	0
ang20191023t180821-3.tif	1
ang20191023t180821-4.tif	1
ang20191023t182357-3.tif	0
ang20191021t170142-A.tif	1
ang20191021t171902-A.tif	1
ang20191023t182357-1.tif	1
GAO20191102t174538p0000-E.tif	0
GAO20191102t180124p0000-A.tif	1
ang20191023t182357-2.tif	1
GAO20191102t174538p0000-D.tif	0
ang20191017t183448-A.tif	1
ang20191023t185210-3.tif	1
ang20191023t190429-2.tif	1
ang20191021t161810-A.tif	1
ang20191023t190429-1.tif	1
GAO20191102t184409p0000-A.tif	1
ang20191023t191942-2.tif	0
ang20191016t143714-A.tif	0
ang20191021t154726-J.tif	0
ang20191023t193139-1.tif	1
ang20191023t194035-7.tif	0
GAO20191023t160830p0000-B.tif	0
ang20191025t161146-1.tif	1
GAO20191019t145209p0000-E.tif	0
ang20191025t171141-2.tif	1
GAO20191010t184304p0000-D.tif	1
ang20191025t171141-3.tif	0
ang20191025t173025-1.tif	1
GAO20191010t182316p0000-I.tif	0
ang20191025t182152-3.tif	0
ang20191025t184057-5.tif	1
ang20191025t184057-1.tif	1
GAO20191010t171502p0000-M.tif	0
ang20191025t184057-2.tif	1
ang20191025t191752-2.tif	1
ang20191025t191752-3.tif	1
ang20191025t195446-4.tif	0
ang20190922t194340-A.tif	0
ang20190922t203229-A.tif	0
ang20190922t203229-B.tif	0
ang20190923t163307-A.tif	1
ang20190923t163307-B.tif	0
ang20191016t200430-C.tif	1
ang20191019t185452-A.tif	0
GAO20191023t174556p0000-B.tif	1
ang20190923t163307-C.tif	1
ang20190923t163307-D.tif	1
ang20191007t182352-B.tif	1
ang20190923t163307-F.tif	0
ang20191007t180411-G.tif	1
ang20190926t223557-A.tif	1
ang20191006t150453-B.tif	1
ang20191007t182352-F.tif	1
ang20190923t163307-J.tif	1
ang20191022t153425-B.tif	0
GAO20191022t153329p0000-C.tif	0
ang20190923t170747-B.tif	1
ang20190923t170747-C.tif	0
ang20190923t170747-D.tif	0
ang20191007t180411-H.tif	1
ang20190923t172416-A.tif	1
ang20190923t172416-B.tif	0
ang20190923t174142-C.tif	1
ang20191007t175016-E.tif	1
ang20190923t174142-D.tif	1
ang20191016t200430-B.tif	1
GAO20191023t174556p0000-A.tif	0
ang20190923t181729-A.tif	0
ang20190923t181729-D.tif	1
ang20190923t181729-E.tif	1
ang20190927t182905-G.tif	1
ang20191006t160931-F.tif	1
ang20191006t162415-A.tif	0
ang20191016t160914-A.tif	1
ang20191017t173348-A.tif	0
ang20191017t174946-C.tif	0
ang20190923t183439-A.tif	0
ang20190927t181142-C.tif	1
ang20190923t185208-A.tif	0
ang20191006t165608-A.tif	0
GAO20191011t173020p0000-C.tif	1
ang20190923t185208-B.tif	0
ang20190927t175410-B.tif	0
ang20191007t180411-A.tif	1
ang20190923t185208-C.tif	0
ang20190923t192543-A.tif	0
ang20190923t192543-B.tif	0
ang20190926t172904-B.tif	0
ang20190926t174644-B.tif	1
ang20191006t172739-L.tif	1
ang20191016t172526-B.tif	1
GAO20191027t182237p0000-B.tif	0
ang20190923t192543-D.tif	0
ang20190923t194235-A.tif	0
ang20190923t195907-A.tif	0
ang20190924t165836-A.tif	1
ang20191008t151045-A.tif	1
ang20191018t181457-B.tif	1
ang20191025t171141-A.tif	1
GAO20191010t184304p0000-H.tif	0
ang20190924t172057-A.tif	0
ang20190924t172057-C.tif	1
ang20190924t172057-D.tif	1
ang20191008t153517-A.tif	1
ang20191008t160209-D.tif	1
ang20191010t161700-B.tif	1
ang20191018t150906-A.tif	0
ang20191018t153724-C.tif	1
ang20191018t174629-F.tif	1
GAO20191020t184019p0000-B.tif	1
GAO20191020t185458p0000-C.tif	0
ang20190924t172057-F.tif	1
GAO20191010t173507p0000-G.tif	1
ang20190924t181121-A.tif	1
ang20191008t165855-B.tif	1
GAO20191010t173507p0000-H.tif	1
ang20190924t181121-B.tif	1
ang20191018t165503-G.tif	1
GAO20191020t163829p0000-B.tif	1
ang20190924t181121-D.tif	1
ang20191008t165855-E.tif	1
ang20191008t172458-H.tif	1
ang20190924t183641-A.tif	1
ang20191008t172458-A.tif	1
ang20191010t152203-D.tif	1
ang20191018t141549-B.tif	0
ang20191018t183859-I.tif	1
GAO20191010t191752p0000-G.tif	1
GAO20191019t145209p0000-B.tif	0
ang20190924t183641-D.tif	1
ang20190924t183641-F.tif	1
ang20191018t183859-G.tif	1
GAO20191010t155244p0000-B.tif	1
ang20190926t154314-B.tif	0
ang20190928t181405-A.tif	0
ang20190926t160016-A.tif	0
ang20190928t183313-A.tif	1
ang20190926t160016-B.tif	1
ang20191016t183045-A.tif	1
ang20191017t150903-A.tif	0
ang20190926t160016-C.tif	0
ang20191006t185838-B.tif	0
ang20190926t163428-A.tif	1
ang20190926t165202-A.tif	1
ang20190927t164322-A.tif	1
ang20190926t163428-B.tif	1
ang20191006t182329-E.tif	1
ang20191010t193818-D.tif	1
GAO20191011t162032p0000-B.tif	0
ang20190926t163428-C.tif	1
ang20190926t163428-D.tif	1
ang20191006t182329-D.tif	1
ang20191016t175642-B.tif	1
ang20191017t154425-C.tif	1
ang20190926t165202-B.tif	0
ang20190926t172904-D.tif	0
ang20190926t165202-C.tif	0
ang20191017t160033-J.tif	0
ang20191017t161837-D.tif	1
ang20190926t165202-D.tif	1
ang20190926t165202-E.tif	1
ang20190926t171159-A.tif	1
GAO20191011t184329p0000-A.tif	0
ang20190926t171159-B.tif	0
ang20190926t171159-C.tif	1
ang20190926t171159-D.tif	0
ang20190926t172904-A.tif	0
ang20190926t174644-C.tif	1
ang20190926t180335-B.tif	1
ang20190926t180335-C.tif	1
ang20190926t180335-E.tif	1
ang20190926t184029-A.tif	0
ang20190926t184029-C.tif	0
ang20190927t181142-D.tif	1
ang20191011t175712-G.tif	1
ang20191011t181301-F.tif	1
ang20191016t162417-H.tif	1
ang20191016t163955-N.tif	1
GAO20191011t181435p0000-D.tif	1
ang20190926t184029-D.tif	1
ang20191011t175712-H.tif	1
ang20191011t181301-I.tif	1
ang20191016t162417-I.tif	1
GAO20191011t181435p0000-A.tif	1
ang20190926t184029-E.tif	1
ang20190927t175410-D.tif	0
ang20191006t164135-J.tif	0
ang20191006t165608-D.tif	1
ang20190926t184029-G.tif	1
ang20191007t180411-N.tif	1
ang20190926t184029-I.tif	1
ang20190926t191417-C.tif	1
ang20190926t193117-A.tif	1
ang20190926t213844-A.tif	0
ang20190927t145113-A.tif	0
GAO20191022t171427p0000-C.tif	0
ang20190926t221757-A.tif	0
ang20191007t175016-D.tif	1
GAO20191023t164940p0000-E.tif	1
GAO20191023t170505p0000-A.tif	1
ang20190926t223557-B.tif	1
ang20190927t145113-B.tif	1
ang20190927t153023-A.tif	0
ang20190927t153023-B.tif	0
ang20190927t160700-A.tif	1
ang20191006t183904-G.tif	1
ang20190927t160700-C.tif	0
ang20191016t183045-B.tif	1
ang20190927t164322-B.tif	1
ang20190927t171836-C.tif	1
ang20191006t172739-C.tif	1
ang20190927t173620-B.tif	0
ang20190927t173620-C.tif	1
GAO20191011t170205p0000-A.tif	0
ang20190927t173620-F.tif	1
ang20191006t171344-C.tif	1
ang20190927t175410-A.tif	0
ang20190927t181142-A.tif	1
ang20190927t175410-C.tif	1
ang20190927t175410-E.tif	0
ang20191006t164135-I.tif	1
ang20191006t165608-E.tif	1
ang20191007t200647-G.tif	1
ang20191017t170330-C.tif	1
ang20191022t162321-D.tif	1
ang20191022t165908-B.tif	1
ang20191022t181138-F.tif	1
ang20190927t175410-F.tif	1
ang20191017t170330-D.tif	1
ang20190927t175410-G.tif	1
ang20190927t175410-H.tif	1
ang20191011t175712-N.tif	1
ang20190927t175410-K.tif	0
ang20191006t165608-L.tif	1
ang20191007t200647-I.tif	1
GAO20191027t183517p0000-D.tif	0
ang20190927t175410-M.tif	1
ang20191006t165608-R.tif	1
ang20191007t200647-H.tif	1
ang20191016t163955-C.tif	1
ang20191017t170330-O.tif	1
GAO20191027t170656p0000-H.tif	1
GAO20191027t172345p0000-E.tif	1
ang20190927t175410-N.tif	1
ang20191006t165608-Q.tif	0
ang20191007t200647-D.tif	1
ang20191016t163955-F.tif	1
ang20191017t170330-P.tif	1
GAO20191027t170656p0000-E.tif	0
ang20191007t200647-B.tif	0
ang20191016t163955-J.tif	0
ang20191017t170330-V.tif	0
ang20190927t181142-B.tif	0
ang20191022t165908-A.tif	0
ang20190927t181142-I.tif	0
ang20191006t164135-E.tif	0
ang20191016t162417-B.tif	0
ang20191016t162417-F.tif	0
GAO20191027t180554p0000-A.tif	0
ang20190927t182905-A.tif	0
ang20190927t182905-B.tif	0
ang20191007t193705-B.tif	0
ang20190927t182905-E.tif	1
ang20191007t193705-E.tif	1
ang20191011t182731-C.tif	1
ang20191022t172245-A.tif	1
ang20191022t194233-A.tif	1
GAO20191027t170656p0000-I.tif	1
ang20190927t182905-F.tif	1
ang20191006t162415-E.tif	1
ang20191007t193705-L.tif	1
ang20191011t182731-B.tif	1
ang20191013t145516-F.tif	0
GAO20191027t155443p0000-C.tif	0
GAO20191027t160735p0000-A.tif	0
ang20190927t184620-B.tif	0
ang20190927t184620-D.tif	0
ang20190927t184620-E.tif	0
ang20191006t160931-A.tif	0
ang20191017t174946-H.tif	0
GAO20191102t202254p0000-A.tif	1
ang20190927t190436-B.tif	0
ang20190927t192237-A.tif	1
ang20191011t191345-A.tif	1
ang20191016t152245-E.tif	1
ang20191017t182024-B.tif	1
ang20191021t174954-F.tif	1
ang20191023t174017-D.tif	1
ang20190927t194104-A.tif	1
ang20190928t185111-B.tif	1
ang20190928t185111-C.tif	1
ang20190928t185111-D.tif	1
ang20191011t161719-A.tif	0
ang20191016t181351-A.tif	1
ang20191017t152518-C.tif	1
ang20190928t190948-A.tif	0
GAO20191027t170656p0000-B.tif	1
ang20190928t193847-A.tif	1
ang20190928t193847-B.tif	1
ang20191005t210402-B.tif	1
ang20191005t215301-A.tif	0
ang20191008t153517-B.tif	0
ang20191010t161700-C.tif	1
GAO20191020t173137p0000-D.tif	0
ang20191006t150453-A.tif	0
ang20191006t152009-A.tif	0
ang20191006t152009-B.tif	1
ang20191017t183448-B.tif	1
ang20191006t152009-E.tif	0
ang20191007t184008-G.tif	0
ang20191007t185303-D.tif	1
ang20191011t192741-G.tif	1
ang20191006t152009-H.tif	0
ang20191006t152009-I.tif	1
ang20191006t155231-A.tif	1
ang20191007t190840-I.tif	1
ang20191011t185825-D.tif	1
ang20191017t180347-J.tif	1
ang20191023t142135-A.tif	0
GAO20191023t152337p0000-I.tif	0
GAO20191023t153942p0000-C.tif	0
GAO20191102t200653p0000-B.tif	1
ang20191006t155231-C.tif	0
ang20191007t190840-B.tif	1
ang20191021t180251-E.tif	1
ang20191021t181927-C.tif	1
ang20191006t155231-E.tif	0
ang20191007t190840-H.tif	1
ang20191011t185825-C.tif	0
ang20191021t163119-E.tif	0
GAO20191011t160355p0000-C.tif	0
ang20191006t155231-G.tif	0
GAO20191102t200653p0000-C.tif	0
ang20191006t160931-B.tif	1
ang20191006t160931-E.tif	0
ang20191006t162415-B.tif	1
ang20191007t193705-F.tif	0
ang20191022t165908-H.tif	1
ang20191022t181138-E.tif	1
ang20191022t192048-C.tif	1
ang20191006t162415-F.tif	1
ang20191006t164135-B.tif	0
ang20191006t165608-T.tif	0
ang20191007t200647-N.tif	0
ang20191006t164135-C.tif	1
ang20191007t195115-B.tif	1
GAO20191027t173627p0000-I.tif	1
ang20191006t164135-D.tif	0
ang20191013t145516-E.tif	0
ang20191016t162417-A.tif	0
ang20191006t164135-G.tif	0
ang20191007t195115-E.tif	1
ang20191006t164135-H.tif	1
ang20191006t164135-M.tif	0
ang20191006t164135-N.tif	0
ang20191006t165608-B.tif	0
ang20191006t165608-F.tif	0
ang20191006t165608-G.tif	0
ang20191011t175712-J.tif	1
ang20191016t163955-I.tif	1
ang20191017t170330-E.tif	1
GAO20191011t171749p0000-I.tif	1
ang20191006t165608-M.tif	0
ang20191006t165608-O.tif	1
GAO20191027t173627p0000-M.tif	1
ang20191006t165608-P.tif	0
ang20191006t171344-M.tif	1
ang20191007t200647-F.tif	1
ang20191011t174241-B.tif	1
ang20191016t163955-E.tif	1
ang20191017t164928-E.tif	1
GAO20191027t173627p0000-D.tif	1
ang20191006t165608-S.tif	0
ang20191006t171344-A.tif	0
ang20191006t171344-F.tif	1
ang20191006t171344-G.tif	1
ang20191007t201917-C.tif	1
GAO20191011t171749p0000-D.tif	0
ang20191006t171344-H.tif	0
ang20191006t171344-I.tif	1
ang20191006t171344-K.tif	1
ang20191006t172739-I.tif	1
ang20191006t171344-P.tif	0
ang20191016t165454-B.tif	1
ang20191006t171344-Q.tif	1
ang20191013t145516-B.tif	0
GAO20191027t160735p0000-C.tif	0
ang20191006t171344-S.tif	1
ang20191006t172739-A.tif	0
ang20191006t172739-E.tif	0
GAO20191011t173020p0000-A.tif	0
ang20191006t172739-G.tif	1
ang20191006t172739-H.tif	1
ang20191006t172739-K.tif	0
ang20191006t172739-M.tif	1
ang20191017t163235-B.tif	0
ang20191022t162321-E.tif	1
ang20191006t172739-N.tif	0
GAO20191027t170656p0000-F.tif	0
ang20191006t172739-O.tif	1
ang20191016t171023-B.tif	1
ang20191017t163235-E.tif	1
ang20191006t174505-A.tif	1
ang20191006t174505-B.tif	1
ang20191006t174505-D.tif	0
ang20191006t174505-E.tif	1
ang20191006t174505-G.tif	1
ang20191006t174505-H.tif	0
ang20191006t180341-A.tif	1
ang20191006t180341-B.tif	0
ang20191006t180341-E.tif	1
ang20191006t182329-B.tif	1
ang20191022t152357-A.tif	1
ang20191006t182329-C.tif	1
ang20191006t182329-F.tif	0
ang20191006t182329-H.tif	1
ang20191006t183904-A.tif	0
ang20191022t175031-E.tif	1
ang20191006t183904-B.tif	1
ang20191006t183904-E.tif	1
ang20191006t183904-F.tif	1
ang20191007t175016-B.tif	0
ang20191016t193637-A.tif	1
GAO20191023t164940p0000-D.tif	1
ang20191007t175016-C.tif	1
ang20191016t193637-C.tif	0
ang20191007t175016-F.tif	1
ang20191007t180411-P.tif	1
GAO20191023t164940p0000-F.tif	1
ang20191007t175016-I.tif	0
ang20191007t180411-C.tif	1
ang20191016t195058-F.tif	1
GAO20191023t171802p0000-B.tif	1
ang20191007t180411-D.tif	1
ang20191016t195058-B.tif	1
GAO20191023t170505p0000-H.tif	0
ang20191007t180411-E.tif	1
ang20191016t195058-K.tif	0
ang20191007t180411-F.tif	1
ang20191016t195058-J.tif	1
GAO20191023t170505p0000-F.tif	1
ang20191007t180411-I.tif	1
ang20191016t195058-I.tif	1
ang20191007t180411-J.tif	1
ang20191007t180411-K.tif	0
GAO20191023t170505p0000-D.tif	0
GAO20191023t170505p0000-E.tif	1
ang20191007t180411-L.tif	0
ang20191016t195058-H.tif	0
GAO20191023t170505p0000-L.tif	0
ang20191007t180411-M.tif	1
ang20191016t195058-L.tif	1
ang20191007t180411-O.tif	1
ang20191007t182352-A.tif	0
ang20191007t184008-A.tif	1
ang20191007t184008-H.tif	1
ang20191007t185303-A.tif	0
ang20191007t185303-C.tif	1
ang20191007t185303-E.tif	1
ang20191017t182024-E.tif	1
ang20191023t162847-A.tif	1
ang20191007t190840-A.tif	1
ang20191023t165811-A.tif	0
ang20191007t190840-C.tif	1
ang20191007t190840-E.tif	1
ang20191007t190840-G.tif	1
ang20191007t190840-J.tif	1
ang20191007t190840-K.tif	0
ang20191016t153826-E.tif	0
ang20191017t180347-F.tif	1
ang20191021t164905-B.tif	1
ang20191007t193705-A.tif	0
ang20191007t193705-C.tif	1
GAO20191027t170656p0000-K.tif	1
ang20191007t193705-D.tif	1
ang20191007t195115-H.tif	1
ang20191016t193637-F.tif	1
ang20191017t173348-F.tif	1
ang20191007t193705-H.tif	1
ang20191011t182731-F.tif	1
ang20191016t160914-E.tif	1
ang20191017t173348-E.tif	1
GAO20191027t175323p0000-D.tif	0
ang20191007t193705-I.tif	0
ang20191011t182731-D.tif	1
ang20191016t155337-E.tif	1
ang20191016t160914-C.tif	1
ang20191017t173348-D.tif	1
ang20191017t174946-D.tif	1
GAO20191016t153543p0000-D.tif	0
ang20191007t193705-K.tif	1
ang20191007t195115-C.tif	1
ang20191007t200647-J.tif	1
ang20191011t175712-M.tif	1
ang20191011t181301-B.tif	1
ang20191007t200647-M.tif	0
ang20191017t170330-S.tif	1
GAO20191027t162429p0000-E.tif	0
GAO20191027t163712p0000-G.tif	0
ang20191007t201917-A.tif	1
ang20191007t201917-G.tif	1
ang20191011t174241-A.tif	1
ang20191008t151045-C.tif	1
ang20191008t151045-D.tif	1
ang20191008t160209-A.tif	1
ang20191018t172239-A.tif	0
ang20191008t160209-B.tif	1
ang20191008t160209-C.tif	0
ang20191008t165855-D.tif	1
ang20191008t165855-A.tif	1
GAO20191019t154751p0000-C.tif	1
ang20191008t165855-C.tif	1
ang20191018t165503-F.tif	1
GAO20191010t160715p0000-C.tif	1
ang20191008t165855-F.tif	0
ang20191008t172458-F.tif	1
ang20191008t165855-G.tif	1
ang20191008t165855-H.tif	1
ang20191010t155034-H.tif	0
ang20191008t172458-C.tif	1
ang20191018t141549-A.tif	0
ang20191018t183859-K.tif	1
GAO20191020t174612p0000-A.tif	1
ang20191008t172458-D.tif	1
ang20191008t172458-E.tif	1
ang20191018t183859-J.tif	1
GAO20191020t184019p0000-A.tif	1
ang20191008t172458-G.tif	1
ang20191008t172458-I.tif	1
ang20191010t152203-B.tif	0
ang20191018t183859-A.tif	1
GAO20191021t183929p0000-D.tif	1
ang20191008t172458-J.tif	1
ang20191008t182150-C.tif	1
ang20191008t183946-B.tif	1
ang20191008t190449-A.tif	1
ang20191008t190449-B.tif	1
ang20191008t194115-B.tif	0
ang20191008t194115-D.tif	1
ang20191008t195936-C.tif	1
ang20191010t155034-A.tif	0
ang20191010t155034-F.tif	1
ang20191010t161700-D.tif	1
ang20191010t174755-A.tif	1
ang20191010t174755-C.tif	0
ang20191010t182147-A.tif	1
ang20191010t182147-B.tif	1
GAO20191011t181435p0000-C.tif	1
ang20191010t184216-B.tif	1
ang20191010t192008-A.tif	1
ang20191010t192008-B.tif	1
ang20191010t193818-B.tif	1
ang20191010t193818-C.tif	0
ang20191010t193818-E.tif	1
ang20191010t193818-F.tif	1
ang20191011t152413-A.tif	0
ang20191011t161719-B.tif	1
ang20191011t161719-D.tif	1
ang20191016t181351-B.tif	1
GAO20191011t174617p0000-B.tif	0
ang20191011t163647-A.tif	1
ang20191011t163647-C.tif	1
ang20191011t163647-E.tif	0
ang20191011t163647-F.tif	0
ang20191011t165345-B.tif	1
ang20191011t165345-E.tif	1
ang20191011t165345-F.tif	0
GAO20191011t174617p0000-A.tif	0
ang20191011t171218-D.tif	0
ang20191011t172641-C.tif	1
ang20191011t172641-D.tif	1
ang20191011t174241-D.tif	1
GAO20191011t175826p0000-A.tif	0
ang20191011t175712-C.tif	1
ang20191011t175712-E.tif	1
ang20191016t163955-D.tif	1
ang20191011t175712-L.tif	1
ang20191016t163955-G.tif	1
ang20191017t170330-B.tif	1
ang20191011t181301-D.tif	1
ang20191011t181301-G.tif	1
ang20191011t182731-A.tif	0
ang20191016t160914-D.tif	1
GAO20191016t152236p0000-A.tif	0
ang20191011t185825-A.tif	1
ang20191016t153826-I.tif	1
ang20191011t191345-C.tif	1
ang20191016t150743-A.tif	0
ang20191011t192741-C.tif	1
ang20191016t150743-E.tif	0
ang20191011t192741-D.tif	1
ang20191011t192741-E.tif	1
ang20191011t192741-F.tif	0
ang20191016t152245-D.tif	0
ang20191023t142135-C.tif	0
ang20191012t162223-A.tif	0
ang20191013t144828-A.tif	0
ang20191013t144828-B.tif	0
ang20191013t144828-C.tif	0
ang20191013t144828-E.tif	0
ang20191013t144828-F.tif	0
ang20191013t145516-A.tif	0
ang20191013t145516-G.tif	0
ang20191013t145516-H.tif	0
ang20191013t145516-I.tif	0
ang20191013t145516-J.tif	0
ang20191013t151222-A.tif	0
ang20191013t151222-B.tif	0
ang20191013t151222-C.tif	0
GAO20191027t153753p0000-C.tif	1
GAO20191027t155443p0000-A.tif	0
ang20191013t151222-D.tif	0
ang20191013t152730-A.tif	0
ang20191013t152730-B.tif	0
ang20191013t152730-C.tif	0
ang20191013t152730-D.tif	1
GAO20191027t153753p0000-A.tif	1
ang20191013t154421-A.tif	0
ang20191013t154421-B.tif	0
GAO20191027t152443p0000-B.tif	1
ang20191013t161540-A.tif	0
ang20191013t163024-B.tif	0
GAO20191026t173452p0000-B.tif	1
ang20191013t163024-C.tif	1
ang20191013t163024-D.tif	0
ang20191013t192848-B.tif	0
ang20191013t192848-E.tif	0
ang20191013t163024-E.tif	1
ang20191013t163024-F.tif	1
ang20191013t164602-A.tif	1
ang20191013t164602-B.tif	0
ang20191013t164602-C.tif	0
ang20191013t171742-A.tif	0
ang20191013t171742-B.tif	1
ang20191013t171742-C.tif	0
GAO20191026t163805p0000-D.tif	1
ang20191013t171742-D.tif	0
ang20191013t173258-A.tif	1
ang20191013t173258-B.tif	0
GAO20191026t162331p0000-E.tif	0
ang20191013t173258-C.tif	0
ang20191013t173258-D.tif	0
ang20191013t174928-A.tif	0
ang20191013t174928-B.tif	1
ang20191013t180441-A.tif	1
ang20191013t182140-A.tif	1
ang20191013t182140-B.tif	1
ang20191013t182140-D.tif	1
ang20191013t182140-E.tif	1
ang20191013t182140-F.tif	1
ang20191013t182140-G.tif	1
ang20191013t185356-A.tif	0
ang20191013t185356-B.tif	1
ang20191013t192848-D.tif	0
ang20191013t194222-A.tif	1
ang20191013t194222-B.tif	0
ang20191013t194222-C.tif	1
ang20191013t194222-D.tif	1
ang20191013t194222-E.tif	0
ang20191013t194222-F.tif	1
ang20191013t194222-G.tif	1
ang20191013t194222-H.tif	0
ang20191013t194222-I.tif	0
ang20191013t194222-J.tif	1
ang20191013t194222-K.tif	0
ang20191013t194222-L.tif	1
ang20191013t194222-M.tif	0
ang20191013t194222-N.tif	1
ang20191013t194222-O.tif	0
ang20191013t194222-P.tif	0
ang20191016t143714-B.tif	1
GAO20191023t145412p0000-A.tif	1
ang20191016t145145-A.tif	0
GAO20191022t164624p0000-D.tif	1
ang20191016t145145-D.tif	1
ang20191016t145145-E.tif	1
ang20191016t145145-G.tif	0
ang20191016t145145-H.tif	0
ang20191016t145145-I.tif	0
ang20191016t145145-J.tif	0
ang20191016t145145-K.tif	1
GAO20191023t145412p0000-F.tif	0
ang20191016t145145-M.tif	0
ang20191016t150743-C.tif	1
ang20191017t183448-D.tif	1
ang20191016t152245-C.tif	1
ang20191016t153826-B.tif	0
ang20191017t180347-H.tif	0
ang20191021t161810-E.tif	0
ang20191023t185210-A.tif	1
GAO20191102t183038p0000-B.tif	1
GAO20191102t184409p0000-D.tif	0
ang20191016t153826-G.tif	0
ang20191016t155337-D.tif	0
ang20191016t160914-B.tif	1
ang20191016t162417-D.tif	0
ang20191016t162417-G.tif	1
ang20191016t162417-J.tif	1
ang20191016t163955-K.tif	1
ang20191016t163955-B.tif	1
ang20191016t163955-H.tif	1
ang20191016t163955-L.tif	0
ang20191016t163955-M.tif	0
ang20191022t194943-A.tif	0
ang20191016t163955-P.tif	1
ang20191017t170330-K.tif	1
GAO20191027t180554p0000-B.tif	1
ang20191016t163955-Q.tif	0
ang20191016t165454-D.tif	0
ang20191016t165454-E.tif	0
ang20191017t164928-D.tif	1
GAO20191027t162429p0000-G.tif	1
ang20191016t165454-F.tif	1
ang20191016t165454-G.tif	1
ang20191022t173357-A.tif	1
ang20191022t184525-D.tif	1
ang20191016t165454-H.tif	1
ang20191016t171023-D.tif	1
ang20191017t163235-D.tif	1
ang20191023t142135-G.tif	1
GAO20191011t160355p0000-A.tif	0
ang20191016t171023-E.tif	0
ang20191016t171023-F.tif	0
ang20191016t171023-G.tif	1
ang20191016t171023-H.tif	1
ang20191016t172526-A.tif	1
ang20191017t161837-C.tif	0
ang20191016t174016-A.tif	1
ang20191016t174016-B.tif	1
ang20191016t174016-C.tif	1
ang20191016t174016-E.tif	1
ang20191016t175642-C.tif	1
ang20191017t154425-B.tif	1
ang20191016t183045-C.tif	0
ang20191016t183045-D.tif	1
ang20191016t183045-E.tif	0
ang20191017t150903-D.tif	1
ang20191022t163722-B.tif	1
ang20191022t175031-B.tif	1
ang20191016t184817-B.tif	1
ang20191016t184817-C.tif	1
ang20191016t190528-A.tif	1
ang20191016t193637-B.tif	1
ang20191016t193637-D.tif	0
ang20191016t193637-E.tif	0
ang20191016t193637-K.tif	0
ang20191017t191119-E.tif	1
ang20191016t195058-A.tif	1
ang20191016t195058-C.tif	1
ang20191016t195058-D.tif	0
[truncated: 1,068 more rows]
